# Supplementary material for: Caenorhabditis elegans orthologs of human genes differentially expressed with age are enriched for determinants of longevity
Source: Aging Cell. 2017 Apr 12;16(4):672–82. doi: 10.1111/acel.12595 (PMC5506438; doi:10.1111/acel.12595)
Supplement: Supplementary file 2 — Table S1 125 human genes most significantly differentially expressed in CHARGE aging study. [file ACEL-16-672-s002.xlsx]

## Sheet: S1
Table S1. 125 human genes most significantly differentially expressed in CHARGE aging study. P-value indicates significant in CHARGE meta-analysis Expression rank indicates rank order of each gene by descending P-value. Symbols on the right indicate direction of change in expression of each human gene with age in the specified tissues (lymphoblastoid cell line, LCL; peripheral blood mononuclear c…
				Change in Expression with Age
Expression Rank	Gene	Ensembl Gene ID	P-Value (Change in Whole Blood Expression with Age)	Whole Blood	Cerebellum	Frontal Cortex	CD4+ T Cells	CD8+ T Cells	Monocytes	LCLs	Lymphocytes	PBMC
1	CD248	ENSG00000174807	1.62e-577	-	?	?	-	-	+	n	?	-
2	LRRN3	ENSG00000173114	3.53e-430	-	n	-	-	?	-	n	?	-
3	NELL2	ENSG00000184613	2.67e-243	-	n	-	n	?	n	?	-	-
4	LEF1	ENSG00000138795	1.22e-218	-	?	?	-	?	n	n	-	-
5	CCR7	ENSG00000126353	1.04e-208	-	?	?	-	-	-	n	-	-
6	ABLIM1	ENSG00000099204	4.41e-203	-	n	+	-	-	n	n	?	-
7	GZMH	ENSG00000100450	2.39e-173	+	?	?	+	+	+	?	?	n
8	MYC	ENSG00000136997	5.96e-163	-	?	?	n	?	n	-	?	-
9	CD27	ENSG00000139193	2.76e-162	-	?	?	-	-	n	n	?	n
10	FAM102A	ENSG00000167106	5.68e-160	-	n	+	-	-	n	n	?	-
11	SERPINE2	ENSG00000135919	7.66e-153	-	-	-	-	-	n	n	?	n
12	SLC16A10	ENSG00000112394	1e-150	-	+	-	-	-	n	+	n	-
13	FCGBP	ENSG00000275395	1.65e-148	-	?	+	n	-	n	n	?	-
14	GPR56	ENSG00000205336	2.03e-147	+	?	?	+	?	+	n	?	+
15	BACH2	ENSG00000112182	1.71e-139	-	n	?	-	?	n	n	-	-
16	SYT11	ENSG00000132718	8.82e-139	+	-	-	+	+	n	n	+	+
17	PDE9A	ENSG00000160191	1.91e-138	-	n	n	-	-	n	-	?	-
18	NOG	ENSG00000183691	1.16e-131	-	?	?	-	-	n	n	-	-
19	FLNB	ENSG00000136068	4.94e-131	-	n	+	-	-	+	n	-	-
20	NT5E	ENSG00000135318	6.98e-128	-	?	?	-	-	n	n	-	-
21	FGFBP2	ENSG00000137441	8.43e-122	+	?	?	+	+	+	?	+	+
22	TGFBR3	ENSG00000069702	2.41e-118	+	n	+	+	?	n	n	?	+
23	ITM2C	ENSG00000135916	7.22e-115	-	n	n	-	-	n	n	?	-
24	ATF7IP2	ENSG00000166669	2.34e-114	-	?	-	-	-	n	+	-	-
25	CR2	ENSG00000117322	3.49e-114	-	?	?	-	-	n	-	?	-
26	FAIM3	ENSG00000162894	1.41e-113	-	?	?	n	-	-	n	-	-
27	PHGDH	ENSG00000092621	4.85e-111	-	n	+	-	-	n	n	-	-
28	LDHB	ENSG00000111716	1.55e-110	-	-	-	-	-	-	+	?	n
29	SIRPG	ENSG00000089012	5.58e-107	-	?	?	n	-	n	-	?	n
30	FCRL6	ENSG00000181036	9.7e-107	+	?	?	+	?	n	n	?	n
31	PDE7A	ENSG00000205268	4.42e-106	-	?	?	-	-	n	n	-	-
32	NOSIP	ENSG00000142546	3.13e-104	-	n	n	-	-	n	n	-	-
33	PAICS	ENSG00000128050	9.39e-102	-	n	+	-	-	n	+	?	-
34	BZW2	ENSG00000136261	1.42e-100	-	-	-	-	-	-	+	-	-
35	OXNAD1	ENSG00000154814	5.66e-99	-	?	?	n	?	-	?	-	-
36	CX3CR1	ENSG00000168329	1.67e-98	+	?	?	+	+	-	n	?	n
37	SCML1	ENSG00000047634	5.02e-98	-	?	?	-	-	n	-	?	-
38	RPL22	ENSG00000116251	8.61e-98	-	n	-	n	-	n	n	?	-
39	LDLRAP1	ENSG00000157978	6.69e-96	-	n	?	n	-	n	+	?	-
40	RHOC	ENSG00000155366	8.94e-93	+	n	+	+	+	n	n	?	+
41	LTB	ENSG00000227507	9.52e-93	-	?	?	n	-	n	n	?	n
42	FAM134B	ENSG00000154153	1.31e-90	-	n	n	-	-	n	n	?	-
43	LBH	ENSG00000213626	1.28e-89	-	?	-	n	-	n	-	?	n
44	PRSS23	ENSG00000150687	5.111e-88	+	?	?	+	+	n	?	?	+
45	SUSD3	ENSG00000157303	6.904e-88	-	?	?	-	-	n	n	-	n
46	PIK3IP1	ENSG00000100100	2.575e-87	-	+	+	-	-	n	-	?	-
47	MFGE8	ENSG00000140545	2.056e-86	-	n	n	n	-	+	n	-	-
48	AGMAT	ENSG00000116771	2.308e-86	-	?	?	-	?	n	n	-	n
49	NKG7	ENSG00000105374	3.673e-86	+	?	?	+	+	n	n	?	+
50	PPP2R2B	ENSG00000156475	9.401e-86	+	-	-	+	+	n	n	?	+
51	GZMB	ENSG00000100453	1.351e-85	+	?	?	+	+	n	?	+	+
52	SLC7A6	ENSG00000103064	3.5e-85	-	+	n	-	-	n	+	?	-
53	TTC38	ENSG00000075234	4.247e-84	+	n	?	+	+	n	?	+	n
54	IMPDH2	ENSG00000178035	1.21e-83	-	n	n	n	-	n	n	?	n
55	GRAP	ENSG00000154016	3.644e-83	-	?	?	-	-	n	n	?	-
56	NUCB2	ENSG00000070081	6.016e-83	-	-	n	-	-	-	n	?	-
57	FBL	ENSG00000105202	6.513e-81	-	+	+	-	-	-	n	-	n
58	PRR5L	ENSG00000135362	4.502e-80	+	?	n	+	+	n	?	?	n
59	SATB1	ENSG00000182568	5.873e-80	-	?	?	-	-	-	?	-	-
60	IL7R	ENSG00000168685	1.099e-79	-	?	?	n	-	-	n	?	n
61	ZSCAN18	ENSG00000121413	2.084e-78	-	?	?	n	?	n	-	-	n
62	ADRB2	ENSG00000169252	3.179e-78	+	?	?	+	+	n	n	?	n
63	KLRB1	ENSG00000111796	3.289e-78	-	?	?	-	-	n	n	?	n
64	HSP90AB1	ENSG00000096384	3.643e-78	-	n	n	n	?	-	n	-	-
65	VPREB3	ENSG00000128218	4.221e-78	-	?	?	n	?	n	n	-	n
66	TCF7	ENSG00000081059	1.701e-77	-	?	?	n	-	n	-	?	n
67	OSBPL5	ENSG00000021762	5.909e-77	+	+	n	n	+	n	?	?	n
68	IGJ	ENSG00000132465	1.332e-76	-	?	?	-	n	n	n	-	-
69	C1orf21	ENSG00000116667	8.237e-76	+	+	-	+	+	+	n	?	+
70	BCL11B	ENSG00000127152	1.127e-75	-	?	n	n	-	n	?	?	n
71	NMT2	ENSG00000152465	1.489e-75	-	n	+	-	n	-	-	-	-
72	TNFRSF25	ENSG00000215788	3.935e-75	-	+	+	n	-	n	n	?	-
73	PTPRK	ENSG00000152894	8.172e-75	-	-	+	-	-	n	n	-	-
74	BTBD11	ENSG00000151136	1.508e-72	-	n	n	-	-	n	?	?	n
75	EDAR	ENSG00000135960	2.381e-72	-	?	?	-	-	n	?	?	n
76	ELOVL4	ENSG00000118402	8.473e-72	-	n	n	n	-	n	?	-	-
77	LGALS1	ENSG00000100097	7.195e-71	+	n	n	+	+	n	n	?	n
78	KLHL3	ENSG00000146021	7.951e-71	-	n	n	-	-	n	n	-	-
79	CD8B	ENSG00000172116	2.924e-70	-	?	?	n	n	+	?	?	-
80	NBEA	ENSG00000172915	1.951e-69	-	-	-	-	?	-	+	?	-
81	NUAK1	ENSG00000074590	2.579e-69	+	n	n	n	?	+	?	?	n
82	GTSCR1	ENSG00000263417	4.318e-69	+	?	?	+	n	n	n	?	n
83	PDGFD	ENSG00000170962	6.993e-69	+	?	?	+	+	n	?	?	+
84	ANXA1	ENSG00000135046	8.009e-69	+	n	n	+	+	n	+	+	n
85	APOBEC3H	ENSG00000100298	1.754e-68	+	?	?	+	+	+	n	+	n
86	ATM	ENSG00000149311	2.527e-68	-	?	?	n	-	n	-	?	-
87	ID3	ENSG00000117318	1.002e-67	-	n	+	n	-	n	n	-	n
88	PCED1B	ENSG00000179715	1.164e-67	-	?	?	n	-	n	+	-	-
89	COBLL1	ENSG00000082438	1.707e-67	-	n	n	-	n	n	?	?	-
90	MZB1	ENSG00000170476	4.203e-67	-	?	?	n	n	n	n	?	-
91	GPR18	ENSG00000125245	7.922e-67	-	?	?	n	-	n	n	?	n
92	CEP41	ENSG00000106477	6.798e-66	-	-	-	-	-	n	+	-	-
93	ETS1	ENSG00000134954	2.038e-65	-	n	n	-	?	n	n	?	-
94	FAM117B	ENSG00000138439	4.287e-65	-	n	+	-	-	n	n	?	n
95	EPHX2	ENSG00000120915	4.339e-65	-	n	?	-	-	n	n	?	-
96	CAMK4	ENSG00000152495	5.374e-65	-	?	?	-	?	n	n	-	-
97	MCOLN2	ENSG00000153898	1e-64	+	?	?	+	+	n	-	?	n
98	CCR6	ENSG00000112486	1.01e-64	-	?	?	+	?	n	n	?	n
99	TXK	ENSG00000074966	1.795e-64	-	?	?	-	-	n	+	?	n
100	LEPROTL1	ENSG00000104660	2.705e-64	-	n	n	-	-	-	+	-	n
101	KYNU	ENSG00000115919	3.748e-64	+	?	?	n	+	n	n	?	n
102	F2R	ENSG00000181104	3.878e-64	+	?	?	+	+	+	n	?	+
103	PRF1	ENSG00000180644	4.699e-64	+	?	?	+	+	n	n	?	n
104	DKC1	ENSG00000130826	2.009e-63	-	?	?	n	?	n	n	-	-
105	CACNA2D2	ENSG00000007402	3.565e-63	+	n	n	+	+	+	n	?	+
106	SPRY1	ENSG00000164056	4.681e-63	-	-	n	n	?	n	n	?	n
107	ATP2B4	ENSG00000058668	3.353e-62	+	n	n	+	?	n	n	?	n
108	FOXO1	ENSG00000150907	3.48e-62	-	n	n	n	-	+	+	?	n
109	MMP28	ENSG00000271447	4.79e-62	-	?	n	-	-	n	n	?	-
110	LGMN	ENSG00000100600	4.954e-62	-	-	-	-	-	n	-	?	n
111	CD84	ENSG00000066294	5.375e-62	+	?	?	+	+	n	n	+	n
112	DENND2D	ENSG00000162777	1.33e-61	-	?	?	n	-	-	n	-	-
113	CLUAP1	ENSG00000103351	1.686e-61	-	n	n	n	n	-	n	?	n
114	OCIAD2	ENSG00000145247	2.168e-61	-	n	n	-	-	n	+	?	n
115	GZMA	ENSG00000145649	4.043e-61	+	?	?	+	+	n	?	+	+
116	CD79A	ENSG00000105369	7.467e-61	-	?	?	-	-	n	n	?	-
117	PDGFRB	ENSG00000113721	7.887e-61	+	n	+	n	+	n	n	?	n
118	RCAN3	ENSG00000117602	3.293e-60	-	?	?	-	-	-	n	-	n
119	TSPAN13	ENSG00000106537	3.625e-60	-	-	-	n	n	n	n	?	n
120	HOOK1	ENSG00000134709	4.022e-60	-	+	n	-	-	n	n	?	-
121	KIAA1147	ENSG00000257093	4.719e-60	-	-	n	n	-	n	n	?	n
122	THNSL1	ENSG00000185875	7.13e-60	-	n	n	n	n	n	+	?	-
123	ATIC	ENSG00000138363	8.995e-60	-	n	+	n	-	n	+	-	n
124	NAA16	ENSG00000172766	1.735e-59	-	n	?	-	-	n	?	-	-
125	IGFBP3	ENSG00000146674	1.984e-59	+	?	n	+	+	n	?	?	n
