# Supplementary material for: Caenorhabditis elegans orthologs of human genes differentially expressed with age are enriched for determinants of longevity
Source: Aging Cell. 2017 Apr 12;16(4):672–82. doi: 10.1111/acel.12595 (PMC5506438; doi:10.1111/acel.12595)
Supplement: Supplementary file 3 — Table S2 C. elegans orthologs predicted based on CHARGE human candidate genes. [file ACEL-16-672-s003.xlsx]

## Sheet: S2
Table S2. C. elegans orthologs predicted based on CHARGE human candidate genes. Rank indicates the rank-order of each gene in significance of differential expression with age (e.g. rank 1 gene has the lowest P-value in CHARGE study). HCO = high-confidence ortholog; RP = related protein; RBH = reciprocal best hit.
CHARGE Expression Rank	Human Gene	Ensembl GeneID	Worm Gene	Worm Sequence	Wormbase ID	Total Votes	WORMHOLE.Score	WORMHOLE RBH?	Ortholog Category	RNAi Available?
32	NOSIP	ENSG00000142546	R05G6.4	R05G6.4	WBGene00019898	17	0.9888	1	HCO	x
33	PAICS	ENSG00000128050	B0286.3	B0286.3	WBGene00015116	16	0.933628	1	HCO	x
71	NMT2	ENSG00000152465	nmt-1	T17E9.2	WBGene00020549	16	0.933628	1	HCO	x
101	KYNU	ENSG00000115919	kynu-1	C15H9.7	WBGene00015802	17	0.9888	1	HCO	x
104	DKC1	ENSG00000130826	K01G5.5	K01G5.5	WBGene00010478	17	0.9888	1	HCO	x
110	LGMN	ENSG00000100600	T28H10.3	T28H10.3	WBGene00012144	17	0.9888	1	HCO	x
27	PHGDH	ENSG00000092621	C31C9.2	C31C9.2	WBGene00007836	16	0.992519	1	HCO	x
28	LDHB	ENSG00000111716	ldh-1	F13D12.2	WBGene00002262	16	0.976878	1	HCO	x
53	TTC38	ENSG00000075234	Y54G11A.7	Y54G11A.7	WBGene00013216	16	0.955856	1	HCO	x
57	FBL	ENSG00000105202	fib-1	T01C3.7	WBGene00001423	16	0.868272	1	HCO	x
113	CLUAP1	ENSG00000103351	dyf-3	C04C3.5	WBGene00001119	16	0.955856	1	HCO	x
123	ATIC	ENSG00000138363	atic-1	C55F2.1	WBGene00016957	16	0.994676	1	HCO	x
124	NAA16	ENSG00000172766	hpo-29	Y50D7A.4	WBGene00021754	15	0.720417	0	HCO	x
38	RPL22	ENSG00000116251	rpl-22	C27A2.2	WBGene00004434	15	0.990199	1	HCO	x
78	KLHL3	ENSG00000146021	kel-1	C47D12.7	WBGene00002184	14	0.829517	1	HCO	x
53	TTC38	ENSG00000075234	Y54G11A.4	Y54G11A.4	WBGene00013215	13	0.568925	0	HCO	x
56	NUCB2	ENSG00000070081	nucb-1	F44A6.1	WBGene00009674	13	0.913888	1	HCO	x
80	NBEA	ENSG00000172915	sel-2	F10F2.1	WBGene00004760	13	0.557472	1	HCO	x
118	RCAN3	ENSG00000117602	rcan-1	F54E7.7	WBGene00004321	13	0.429477	0	RP	x
54	IMPDH2	ENSG00000178035	T22D1.3	T22D1.3	WBGene00020682	12	0.724032	0	HCO	x
88	PCED1B	ENSG00000179715	D2030.8	D2030.8	WBGene00008418	12	0.849064	1	HCO	x
6	ABLIM1	ENSG00000099204	unc-115	F09B9.2	WBGene00006839	11	0.559267	0	HCO	x
16	SYT11	ENSG00000132718	snt-4	T23H2.2	WBGene00004924	11	0.545087	1	HCO	x
23	ITM2C	ENSG00000135916	C25F6.7	C25F6.7	WBGene00016106	11	0.863294	1	HCO	x
40	RHOC	ENSG00000155366	rho-1	Y51H4A.3	WBGene00004357	11	0.382272	0	RP
50	PPP2R2B	ENSG00000156475	sur-6	F26E4.1	WBGene00006352	11	0.561319	0	HCO	x
107	ATP2B4	ENSG00000058668	mca-3	Y67D8C.10	WBGene00003153	11	0.561319	0	HCO	x
10	FAM102A	ENSG00000167106	sym-3	C54H2.1	WBGene00006368	10	0.599907	0	HCO	x
52	SLC7A6	ENSG00000103064	aat-3	F52H2.2	WBGene00000004	10	0.370973	0	RP	x
64	HSP90AB1	ENSG00000096384	daf-21	C47E8.5	WBGene00000915	10	0.315013	0	RP	x
66	TCF7	ENSG00000081059	pop-1	W10C8.2	WBGene00004077	10	0.591395	0	HCO	x
67	OSBPL5	ENSG00000021762	obr-3	ZK1086.1	WBGene00014215	10	0.599907	0	HCO	x
81	NUAK1	ENSG00000074590	unc-82	B0496.3	WBGene00006814	11	0.731629	1	HCO	x
86	ATM	ENSG00000149311	atm-1	Y48G1BL.2	WBGene00000227	10	0.905088	1	HCO	x
100	LEPROTL1	ENSG00000104660	C30B5.2	C30B5.2	WBGene00016244	10	0.742992	0	HCO	x
107	ATP2B4	ENSG00000058668	mca-1	W09C2.3	WBGene00003151	10	0.477926	0	RP	x
107	ATP2B4	ENSG00000058668	mca-2	R05C11.3	WBGene00019875	10	0.477926	0	RP	x
13	FCGBP	ENSG00000275395	T01D3.6	T01D3.6	WBGene00011330	9	0.588837	0	HCO
19	FLNB	ENSG00000136068	fln-1	Y66H1B.2	WBGene00022048	9	0.422525	0	RP	x
70	BCL11B	ENSG00000127152	F13H6.1	F13H6.1	WBGene00017430	9	0.780015	1	HCO	x
97	MCOLN2	ENSG00000153898	cup-5	R13A5.1	WBGene00000846	9	0.561303	0	HCO	x
4	LEF1	ENSG00000138795	pop-1	W10C8.2	WBGene00004077	8	0.417701	0	RP	x
52	SLC7A6	ENSG00000103064	aat-1	F27C8.1	WBGene00000002	8	0.225556	0	RP	x
55	GRAP	ENSG00000154016	sem-5	C14F5.5	WBGene00004774	8	0.601313	0	HCO	x
11	SERPINE2	ENSG00000135919	srp-2	C05E4.1	WBGene00005643	7	0.424715	0	RP	x
52	SLC7A6	ENSG00000103064	aat-2	F07C3.7	WBGene00000003	7	0.647289	1	HCO	x
105	CACNA2D2	ENSG00000007402	tag-180	T24F1.6	WBGene00007041	8	0.560679	1	HCO	x
108	FOXO1	ENSG00000150907	daf-16	R13H8.1	WBGene00000912	7	0.28484	0	RP	x
59	SATB1	ENSG00000182568	dve-1	ZK1193.5	WBGene00022861	6	0.719006	1	HCO	x
11	SERPINE2	ENSG00000135919	srp-1	C05E4.3	WBGene00005642	5	0.150263	0	RP	x
11	SERPINE2	ENSG00000135919	srp-3	Y32G9A.4	WBGene00005644	5	0.218953	0	RP	x
11	SERPINE2	ENSG00000135919	srp-6	C03G6.19	WBGene00005647	5	0.150263	0	RP	x
11	SERPINE2	ENSG00000135919	srp-7	F20D6.4	WBGene00005648	5	0.150263	0	RP	x
11	SERPINE2	ENSG00000135919	srp-8	F20D6.3	WBGene00005649	5	0.150263	0	RP	x
52	SLC7A6	ENSG00000103064	aat-4	T13A10.10	WBGene00000005	5	0.343401	0	RP	x
52	SLC7A6	ENSG00000103064	aat-6	T11F9.4	WBGene00000007	5	0.152363	0	RP	x
52	SLC7A6	ENSG00000103064	aat-7	F54D12.3	WBGene00000008	5	0.152363	0	RP	x
52	SLC7A6	ENSG00000103064	aat-9	Y53H1C.1	WBGene00000010	5	0.343401	0	RP	x
69	C1orf21	ENSG00000116667	R02E12.5	R02E12.5	WBGene00019829	5	0.396866	1	RP	x
73	PTPRK	ENSG00000152894	T13H5.1	T13H5.1	WBGene00011755	5	0.0215591	0	RP	x
105	CACNA2D2	ENSG00000007402	unc-36	C50C3.9	WBGene00006772	5	0.47537	0	RP	x
2	LRRN3	ENSG00000173114	iglr-1	F20D1.7	WBGene00008977	4	0.0177713	0	RP	x
11	SERPINE2	ENSG00000135919	srp-5	C03G6.18	WBGene00005646	4	0.15026	0	RP	x
25	CR2	ENSG00000117322	F36H2.3	F36H2.3	WBGene00009500	4	0.190425	1	RP	x
52	SLC7A6	ENSG00000103064	aat-5	C55C2.5	WBGene00000006	4	0.162184	0	RP
52	SLC7A6	ENSG00000103064	aat-8	F28F9.4	WBGene00000009	4	0.162184	0	RP	x
62	ADRB2	ENSG00000169252	ser-5	F16D3.7	WBGene00008890	4	0.0189116	0	RP	x
96	CAMK4	ENSG00000152495	cmk-1	K07A9.2	WBGene00000553	4	0.0757899	0	RP	x
109	MMP28	ENSG00000271447	C31B8.8	C31B8.8	WBGene00016283	4	0.15026	0	RP	x
120	HOOK1	ENSG00000134709	zyg-12	ZK546.1	WBGene00006997	4	0.609504	1	HCO	x
2	LRRN3	ENSG00000173114	lron-11	Y71F9B.8	WBGene00022129	3	0.164302	0	RP	x
3	NELL2	ENSG00000184613	F19C6.3	F19C6.3	WBGene00008952	3	0.0290583	0	RP	x
7	GZMH	ENSG00000100450	try-3	C43G2.5	WBGene00006621	3	0.02162	0	RP	x
11	SERPINE2	ENSG00000135919	M01G12.2	M01G12.2	WBGene00010817	3	0.16008	0	RP	x
12	SLC16A10	ENSG00000112394	mct-3	M03B6.2	WBGene00010834	3	0.0123985	0	RP	x
63	KLRB1	ENSG00000111796	clec-196	F26D10.12	WBGene00009156	3	0.0721798	0	RP
64	HSP90AB1	ENSG00000096384	enpl-1	T05E11.3	WBGene00011480	3	0.0625932	0	RP	x
77	LGALS1	ENSG00000100097	lec-2	F52H3.7	WBGene00002265	3	0.3395	0	RP
77	LGALS1	ENSG00000100097	lec-3	ZK892.1	WBGene00002266	3	0.201408	0	RP	x
84	ANXA1	ENSG00000135046	nex-3	C28A5.3	WBGene00003590	3	0.027582	0	RP	x
86	ATM	ENSG00000149311	atl-1	T06E4.3	WBGene00000226	3	0.228291	0	RP	x
95	EPHX2	ENSG00000120915	F37H8.3	F37H8.3	WBGene00009512	4	0.220765	1	RP	x
95	EPHX2	ENSG00000120915	ceeh-2	K07C5.5	WBGene00010628	3	0.149339	0	RP	x
95	EPHX2	ENSG00000120915	C04E6.7	C04E6.7	WBGene00015423	3	0.02162	0	RP	x
99	TXK	ENSG00000074966	spe-8	F53G12.6	WBGene00004962	3	0.0961834	1	RP
109	MMP28	ENSG00000271447	zmp-1	EGAP1.3	WBGene00006987	3	0.0259729	0	RP	x
109	MMP28	ENSG00000271447	H19M22.3	H19M22.3	WBGene00019212	3	0.179201	0	RP	x
119	TSPAN13	ENSG00000106537	tsp-3	Y39E4B.4	WBGene00006629	3	0.284069	1	RP	x
