# Supplementary material for: Caenorhabditis elegans orthologs of human genes differentially expressed with age are enriched for determinants of longevity
Source: Aging Cell. 2017 Apr 12;16(4):672–82. doi: 10.1111/acel.12595 (PMC5506438; doi:10.1111/acel.12595)
Supplement: Supplementary file 4 — Table S3 C. elegans orthologs predicted based on randomly selected human genes. [file ACEL-16-672-s004.xlsx]

## Sheet: S3
Table S3. C. elegans orthologs predicted based on randomly selected human genes. Rank indicates the order in which random human genes were selected (e.g. rank 1 gene was selected first). HCO = high-confidence ortholog; RP = related protein.
Human Gene	Ensembl GeneID	Worm Gene	Worm Sequence	Wormbase ID	Total Votes	WORMHOLE.Score	WORMHOLE RBH?	Ortholog Category	RNAi Available?
CDK2AP1	ENSG00000111328	Y43F4B.10	Y43F4B.10	WBGene00012807	9	0.995722	1	HCO	x
CHMP6	ENSG00000176108	vps-20	Y65B4A.3	WBGene00022027	16	0.991238	1	HCO	x
RAN	ENSG00000132341	ran-1	K01G5.4	WBGene00004302	16	0.990352	1	HCO	x
ATP5C1	ENSG00000165629	Y69A2AR.18	Y69A2AR.18	WBGene00022089	17	0.9888	1	HCO	x
DPH5	ENSG00000117543	B0491.7	B0491.7	WBGene00007194	17	0.9888	1	HCO	x
ERCC3	ENSG00000163161	Y66D12A.15	Y66D12A.15	WBGene00013441	17	0.9888	1	HCO	x
DEPDC5	ENSG00000100150	T08A11.1	T08A11.1	WBGene00011604	13	0.986934	1	HCO	x
CARKD	ENSG00000213995	R107.2	R107.2	WBGene00011298	15	0.985091	1	HCO	x
RNF25	ENSG00000163481	Y53G8AR.5	Y53G8AR.5	WBGene00021812	12	0.983078	1	HCO	x
DGCR8	ENSG00000128191	pash-1	T22A3.5	WBGene00011908	13	0.979275	1	HCO	x
NUP85	ENSG00000125450	npp-2	T01G9.4	WBGene00003788	12	0.955549	1	HCO	x
KAL1	ENSG00000011201	kal-1	K03D10.1	WBGene00002181	12	0.935054	1	HCO	x
KDM1B	ENSG00000165097	amx-1	R13G10.2	WBGene00000137	15	0.930403	1	HCO	x
SMC4	ENSG00000113810	smc-4	F35G12.8	WBGene00004874	15	0.930403	1	HCO	x
SLC39A2	ENSG00000165794	Y54G9A.4	Y54G9A.4	WBGene00013207	8	0.907744	1	HCO	x
TCEB3	ENSG00000011007	R03D7.4	R03D7.4	WBGene00010990	10	0.881679	1	HCO
GPSM1	ENSG00000160360	ags-3	F32A6.4	WBGene00000092	13	0.863071	1	HCO	x
ACIN1	ENSG00000100813	acin-1	C43E11.1	WBGene00016601	9	0.856114	1	HCO
CDC37	ENSG00000105401	cdc-37	W08F4.8	WBGene00021097	16	0.827784	1	HCO	x
PPP2R3A	ENSG00000073711	C06G1.5	C06G1.5	WBGene00015548	11	0.790948	1	HCO	x
EIF3J	ENSG00000104131	eif-3.J	Y40B1B.5	WBGene00012738	5	0.786112	1	HCO	x
ZFP36L1	ENSG00000185650	ccch-1	F38B7.1	WBGene00009532	9	0.767086	1	HCO	x
TBL2	ENSG00000106638	F46C5.9	F46C5.9	WBGene00009784	13	0.736284	1	HCO	x
MARS2	ENSG00000247626	Y105E8A.20	Y105E8A.20	WBGene00013678	16	0.731807	1	HCO	x
ABHD16A	ENSG00000224552	F37A4.1	F37A4.1	WBGene00018131	9	0.674117	0	HCO	x
SHANK1	ENSG00000161681	shn-1	C33B4.3	WBGene00006444	10	0.590382	0	HCO	x
MYH14	ENSG00000105357	nmy-1	F52B10.1	WBGene00003776	10	0.570237	0	HCO	x
ZFP36L1	ENSG00000185650	dct-13	Y116A8C.17	WBGene00013794	6	0.564491	0	HCO	x
MYH3	ENSG00000109063	myo-2	T18D3.4	WBGene00003514	9	0.561412	0	HCO	x
LAMC3	ENSG00000050555	lam-2	C54D1.5	WBGene00016913	9	0.553411	0	HCO	x
ABHD5	ENSG00000011198	C37H5.2	C37H5.2	WBGene00016506	10	0.552207	0	HCO	x
ABHD5	ENSG00000011198	C37H5.3	C37H5.3	WBGene00016507	11	0.552201	0	HCO	x
FES	ENSG00000182511	Y116A8C.38	Y116A8C.38	WBGene00013811	4	0.54514	1	HCO
MYH3	ENSG00000109063	unc-54	F11C3.3	WBGene00006789	11	0.534894	0	HCO	x
MYH3	ENSG00000109063	myo-5	F58G4.1	WBGene00019064	11	0.534894	0	HCO	x
MYH3	ENSG00000109063	myo-3	K12F2.1	WBGene00003515	11	0.534894	0	HCO	x
C17orf104	ENSG00000180336	Y39A1A.9	Y39A1A.9	WBGene00012648	10	0.512296	1	HCO	x
FAM20A	ENSG00000108950	H03A11.1	H03A11.1	WBGene00010356	10	0.491244	0	RP	x
MYH14	ENSG00000105357	nmy-2	F20G4.3	WBGene00003777	9	0.48686	0	RP	x
HMGB2	ENSG00000164104	hmg-1.2	F47D12.4	WBGene00001972	11	0.478755	1	RP	x
MYH3	ENSG00000109063	myo-1	R06C7.10	WBGene00002348	9	0.461808	0	RP	x
RNF182	ENSG00000180537	T20F5.7	T20F5.7	WBGene00020629	3	0.455607	1	RP
TPD52L3	ENSG00000170777	F13E6.1	F13E6.1	WBGene00008745	6	0.432203	0	RP	x
TSPAN14	ENSG00000108219	tsp-12	T14G10.6	WBGene00006638	8	0.417701	0	RP	x
FAM98B	ENSG00000171262	tag-322	C33H5.10	WBGene00044326	8	0.41257	0	RP	x
ABHD5	ENSG00000011198	lid-1	C25A1.12	WBGene00007711	10	0.411708	0	RP	x
CDC37	ENSG00000105401	K07E8.6	K07E8.6	WBGene00019497	5	0.40849	0	RP	x
SLC39A2	ENSG00000165794	C06G8.3	C06G8.3	WBGene00014669	8	0.403276	0	RP	x
CELSR3	ENSG00000008300	fmi-1	F15B9.7	WBGene00001475	9	0.395043	1	RP	x
FES	ENSG00000182511	kin-24	K07F5.4	WBGene00002206	4	0.394381	0	RP	x
LPIN1	ENSG00000134324	lpin-1	H37A05.1	WBGene00010425	10	0.376894	0	RP	x
KCNA10	ENSG00000143105	shk-1	ZK1321.2	WBGene00014261	10	0.36907	0	RP	x
SMC4	ENSG00000113810	dpy-27	R13G10.1	WBGene00001086	12	0.345209	0	RP	x
KDM1B	ENSG00000165097	spr-5	Y40B1B.6	WBGene00005010	6	0.344552	0	RP	x
PLAGL2	ENSG00000126003	sdz-12	F12E12.5	WBGene00017406	3	0.344506	1	RP
AGT	ENSG00000135744	srp-1	C05E4.3	WBGene00005642	3	0.3395	0	RP
FES	ENSG00000182511	Y116A8C.24	Y116A8C.24	WBGene00013801	3	0.3395	0	RP
FES	ENSG00000182511	R05H5.4	R05H5.4	WBGene00011039	3	0.3395	0	RP
FES	ENSG00000182511	ZC581.7	ZC581.7	WBGene00022634	3	0.3395	0	RP
FES	ENSG00000182511	C18H7.4	C18H7.4	WBGene00015994	3	0.3395	0	RP
ZFP36L1	ENSG00000185650	gla-3	T02E1.3	WBGene00011376	3	0.3395	0	RP
ZFP36L1	ENSG00000185650	mex-5	W02A2.7	WBGene00003230	3	0.3395	0	RP
COA4	ENSG00000181924	T20D3.3	T20D3.3	WBGene00011857	4	0.327792	1	RP	x
USP13	ENSG00000058056	usp-5	T27A3.2	WBGene00020839	9	0.322029	0	RP	x
DBP	ENSG00000105516	ces-2	ZK909.4	WBGene00000469	5	0.317549	0	RP	x
SLC39A2	ENSG00000165794	F31C3.4	F31C3.4	WBGene00009286	5	0.302516	0	RP
HLTF	ENSG00000071794	F19B2.5	F19B2.5	WBGene00008944	5	0.296223	1	RP	x
DUSP14	ENSG00000275932	C04F12.8	C04F12.8	WBGene00007302	4	0.289083	0	RP
CEBPD	ENSG00000221869	cebp-2	C48E7.11	WBGene00016754	5	0.286471	0	RP	x
PLAGL2	ENSG00000126003	B0310.2	B0310.2	WBGene00015138	3	0.284069	0	RP
PROX2	ENSG00000119608	pros-1	K12H4.1	WBGene00000448	6	0.282394	0	RP	x
RNF182	ENSG00000180537	F53F8.3	F53F8.3	WBGene00010000	4	0.281173	0	RP
ZFP36L1	ENSG00000185650	oma-1	C09G9.6	WBGene00003864	6	0.263577	0	RP	x
ZFP36L1	ENSG00000185650	oma-2	ZC513.6	WBGene00003865	6	0.263577	0	RP	x
ZFP36L1	ENSG00000185650	moe-3	F32A11.6	WBGene00003388	6	0.263577	0	RP	x
ZFP36L1	ENSG00000185650	Y116A8C.19	Y116A8C.19	WBGene00013796	4	0.256704	0	RP	x
ZFP36L1	ENSG00000185650	C35D6.4	C35D6.4	WBGene00007961	4	0.256704	0	RP	x
ZFP36L1	ENSG00000185650	F38C2.7	F38C2.7	WBGene00009539	5	0.256703	0	RP	x
SLC39A2	ENSG00000165794	F30B5.7	F30B5.7	WBGene00017936	5	0.25652	0	RP
SLC39A2	ENSG00000165794	F55F8.9	F55F8.9	WBGene00018897	6	0.256443	0	RP	x
RNF182	ENSG00000180537	F56A6.5	F56A6.5	WBGene00044427	3	0.228291	0	RP
CHODL	ENSG00000154645	clec-47	T09F5.9	WBGene00011668	5	0.227986	1	RP	x
HLTF	ENSG00000071794	F54E12.2	F54E12.2	WBGene00010061	4	0.212332	0	RP	x
FES	ENSG00000182511	frk-1	T04B2.2	WBGene00001487	7	0.199521	0	RP	x
FES	ENSG00000182511	kin-14	F22D6.1	WBGene00002198	7	0.197631	0	RP	x
TMEM150A	ENSG00000168890	F11E6.6	F11E6.6	WBGene00008709	4	0.196813	0	RP	x
KDM1B	ENSG00000165097	lsd-1	T08D10.2	WBGene00011615	3	0.196412	0	RP
TMEM150A	ENSG00000168890	W03A5.2	W03A5.2	WBGene00020967	3	0.196412	0	RP
TMEM150A	ENSG00000168890	C33A11.2	C33A11.2	WBGene00007878	3	0.196412	0	RP
ZFP36L1	ENSG00000185650	ccch-5	Y57G11C.25	WBGene00013319	3	0.196412	0	RP
ZFP36L1	ENSG00000185650	Y116A8C.20	Y116A8C.20	WBGene00013797	3	0.196412	0	RP
ZFP36L1	ENSG00000185650	Y60A9.3	Y60A9.3	WBGene00013370	3	0.196412	0	RP
ZFP36L1	ENSG00000185650	ccch-2	F38C2.5	WBGene00009537	4	0.1964	0	RP
ZFP36L1	ENSG00000185650	pos-1	F52E1.1	WBGene00004078	4	0.1964	0	RP
MYH3	ENSG00000109063	myo-6	F45G2.2	WBGene00009730	6	0.184212	0	RP	x
CABP5	ENSG00000105507	cal-6	Y73B3A.12	WBGene00022214	3	0.177604	0	RP
CABP5	ENSG00000105507	cal-7	F40F9.8	WBGene00009585	3	0.177604	0	RP
CABP5	ENSG00000105507	B0563.7	B0563.7	WBGene00015264	3	0.177604	0	RP
CABP5	ENSG00000105507	cmd-1	T21H3.3	WBGene00000552	3	0.177604	0	RP
CABP5	ENSG00000105507	cal-5	C24H10.5	WBGene00006861	3	0.177604	0	RP
CABP5	ENSG00000105507	E02A10.3	E02A10.3	WBGene00008453	3	0.177604	0	RP
LRRTM2	ENSG00000146006	lron-15	C56E6.6	WBGene00016974	3	0.177604	0	RP
SEPT7P9	ENSG00000120555	unc-59	W09C5.2	WBGene00006793	3	0.177604	0	RP
ZFP36L1	ENSG00000185650	mex-1	W03C9.7	WBGene00003228	5	0.177555	0	RP	x
FES	ENSG00000182511	R11E3.1	R11E3.1	WBGene00020003	4	0.165285	0	RP
FES	ENSG00000182511	T25B9.4	T25B9.4	WBGene00012010	3	0.164977	0	RP
FES	ENSG00000182511	Y4C6A.1	Y4C6A.1	WBGene00021151	3	0.164977	0	RP
FES	ENSG00000182511	W01B6.5	W01B6.5	WBGene00012172	3	0.164977	0	RP
FES	ENSG00000182511	W03F8.2	W03F8.2	WBGene00020992	3	0.164977	0	RP
FES	ENSG00000182511	T06C10.3	T06C10.3	WBGene00020289	3	0.164977	0	RP
PCDHGA4	ENSG00000262576	cdh-9	F59C12.1	WBGene00000401	3	0.164977	0	RP
CHODL	ENSG00000154645	clec-144	T27D12.3	WBGene00012086	3	0.16008	0	RP
DBP	ENSG00000105516	atf-8	F17A9.3	WBGene00017535	4	0.15916	0	RP
B4GALT6	ENSG00000118276	bre-4	Y73E7A.7	WBGene00000269	4	0.15026	0	RP	x
HMGB2	ENSG00000164104	hmg-1.1	Y48B6A.14	WBGene00001971	3	0.149339	0	RP
FES	ENSG00000182511	F26E4.5	F26E4.5	WBGene00009160	4	0.0806598	0	RP
FES	ENSG00000182511	spe-8	F53G12.6	WBGene00004962	3	0.0803578	0	RP
FES	ENSG00000182511	Y69E1A.3	Y69E1A.3	WBGene00013475	3	0.0803578	0	RP
FES	ENSG00000182511	T25B9.5	T25B9.5	WBGene00012011	3	0.0803578	0	RP
FES	ENSG00000182511	Y52D5A.2	Y52D5A.2	WBGene00021793	3	0.0803578	0	RP
FES	ENSG00000182511	K09B11.5	K09B11.5	WBGene00010712	3	0.0803578	0	RP
FES	ENSG00000182511	kin-21	W08D2.8	WBGene00002204	3	0.0803578	0	RP
FES	ENSG00000182511	T21G5.1	T21G5.1	WBGene00020659	3	0.0785498	0	RP
FES	ENSG00000182511	kin-5	T13H10.1	WBGene00002193	3	0.0785498	0	RP
FES	ENSG00000182511	C55C3.4	C55C3.4	WBGene00016954	3	0.0785498	0	RP
FES	ENSG00000182511	C25A8.5	C25A8.5	WBGene00016085	3	0.0785498	0	RP
FES	ENSG00000182511	F57B9.8	F57B9.8	WBGene00018999	3	0.0785498	0	RP
FES	ENSG00000182511	C35E7.10	C35E7.10	WBGene00016462	3	0.0785498	0	RP
MYH14	ENSG00000105357	myo-6	F45G2.2	WBGene00009730	3	0.0781711	0	RP
MYH14	ENSG00000105357	hum-9	Y11D7A.14	WBGene00012437	3	0.0781711	0	RP
MYH3	ENSG00000109063	hum-9	Y11D7A.14	WBGene00012437	3	0.0781711	0	RP
FES	ENSG00000182511	kin-26	T06C10.6	WBGene00002208	4	0.0771076	0	RP
FES	ENSG00000182511	kin-31	B0523.1	WBGene00002212	4	0.0771076	0	RP
LAMC3	ENSG00000050555	lam-3	T22A3.8	WBGene00002248	4	0.0770099	0	RP
LAMC3	ENSG00000050555	epi-1	K08C7.3	WBGene00001328	3	0.0768698	0	RP
PRKAR2A	ENSG00000114302	kin-2	R07E4.6	WBGene00002190	4	0.0768498	0	RP	x
FES	ENSG00000182511	F23C8.7	F23C8.7	WBGene00017736	5	0.0763192	0	RP	x
MYH14	ENSG00000105357	myo-2	T18D3.4	WBGene00003514	4	0.0757899	0	RP	x
MYH14	ENSG00000105357	unc-54	F11C3.3	WBGene00006789	4	0.0757899	0	RP
MYH14	ENSG00000105357	myo-5	F58G4.1	WBGene00019064	4	0.0757899	0	RP	x
MYH14	ENSG00000105357	myo-3	K12F2.1	WBGene00003515	4	0.0757899	0	RP	x
MYH14	ENSG00000105357	myo-1	R06C7.10	WBGene00002348	4	0.0757899	0	RP	x
MYH3	ENSG00000109063	nmy-2	F20G4.3	WBGene00003777	5	0.0749236	0	RP	x
MYH3	ENSG00000109063	nmy-1	F52B10.1	WBGene00003776	5	0.0749236	0	RP	x
HOXB8	ENSG00000120068	mab-5	C08C3.3	WBGene00003102	4	0.0735655	0	RP	x
ZNF467	ENSG00000181444	Y55F3AM.14	Y55F3AM.14	WBGene00021931	3	0.0713588	0	RP
FES	ENSG00000182511	ZK622.1	ZK622.1	WBGene00022780	7	0.067475	0	RP	x
DMC1	ENSG00000100206	rad-51	Y43C5A.6	WBGene00004297	4	0.0619205	0	RP	x
AGPAT3	ENSG00000160216	acl-9	ZK40.1	WBGene00022646	3	0.0302848	0	RP
AGPAT3	ENSG00000160216	acl-8	T05H4.1	WBGene00020264	3	0.0302848	0	RP
AGPAT3	ENSG00000160216	bus-18	F55A11.5	WBGene00044631	3	0.0302848	0	RP
TXNDC2	ENSG00000168454	trx-1	B0228.5	WBGene00015062	3	0.0302848	0	RP
TXNDC2	ENSG00000168454	trx-4	Y44E3A.3	WBGene00021548	3	0.0302848	0	RP
B4GALT6	ENSG00000118276	W02B12.11	W02B12.11	WBGene00012206	3	0.0296067	0	RP
HLTF	ENSG00000071794	T23H2.3	T23H2.3	WBGene00020742	3	0.0290805	0	RP
HOXB8	ENSG00000120068	lin-39	C07H6.7	WBGene00003024	3	0.027582	0	RP
AGPAT3	ENSG00000160216	acl-11	F28B3.9	WBGene00017888	3	0.02162	0	RP
CABP5	ENSG00000105507	cal-1	C13C12.1	WBGene00000285	3	0.02162	0	RP
CABP5	ENSG00000105507	pat-10	F54C1.7	WBGene00003934	3	0.0189678	0	RP
CABP5	ENSG00000105507	tnc-2	ZK673.7	WBGene00006583	3	0.0189678	0	RP
