# Supplementary material for: Caenorhabditis elegans orthologs of human genes differentially expressed with age are enriched for determinants of longevity
Source: Aging Cell. 2017 Apr 12;16(4):672–82. doi: 10.1111/acel.12595 (PMC5506438; doi:10.1111/acel.12595)
Supplement: Supplementary file 5 — Table S4 Summary statistics for C. elegans lifespan screen (CHARGE gene set). [file ACEL-16-672-s005.xlsx]

## Sheet: S4
Table S4. Summary statistics for C. elegans lifespan screen (CHARGE gene set). EV = empty vector; SD = standard deviation; SE = standard error.
RNAi Target									Lifespan (Target RNAi)						Lifespan (EV RNAi)						Change in Lifespan (Target vs. EV RNAi)
Worm Gene	Wormbase ID	Human Ortholog	Human Ensembl ID	Temperature	Ortholog Category	RNAi Stage	Experiment ID		Median	Mean	SD	SE	N		Median	Mean	SD	SE	N		% Median	% Mean	P	P (Bonferroni)	Long Lived?
aat-1	WBGene00000002	SLC7A6	ENSG00000103064	15°C	RP	egg	pooled		28	30.3929	5.52326	0.602638	84		31	31.2524	5.15584	0.50802	103		-9.67742	-2.75041	0.277663	1	no
aat-1	WBGene00000002	SLC7A6	ENSG00000103064	25°C	RP	egg	pooled		16	17.3091	3.66422	0.34937	110		17	17.6783	4.1834	0.390104	115		-5.88235	-2.08827	0.5202	1	no
aat-2	WBGene00000003	SLC7A6	ENSG00000103064	15°C	HCO	egg	pooled		31	30.8818	5.56116	0.390317	203		30	30.7381	5.54865	0.382893	210		3.33333	0.467427	0.561039	1	no
aat-2	WBGene00000003	SLC7A6	ENSG00000103064	25°C	HCO	egg	pooled		18	20.6659	6.19867	0.306131	410		18	19.2983	4.61424	0.22542	419		0	7.08623	0.0224047	1	no
aat-3	WBGene00000004	SLC7A6	ENSG00000103064	15°C	RP	egg	pooled		31	30.9455	4.52888	0.431812	110		31	30.5294	3.96196	0.392293	102		0	1.36276	0.65687	1	no
aat-3	WBGene00000004	SLC7A6	ENSG00000103064	25°C	RP	egg	pooled		21	22.1131	6.42389	0.355242	327		18	19.3387	4.38898	0.24808	313		16.6667	14.3469	4.41732e-10	7.2444e-08	yes
aat-4	WBGene00000005	SLC7A6	ENSG00000103064	15°C	RP	egg	pooled		31	31.4271	6.49493	0.662886	96		31	30.0714	4.42701	0.418314	112		0	4.50812	0.231274	1	no
aat-4	WBGene00000005	SLC7A6	ENSG00000103064	25°C	RP	egg	pooled		18.5	20.2692	5.73461	0.311922	338		18	19.4401	5.10352	0.290329	309		2.77778	4.2649	0.134103	1	no
aat-6	WBGene00000007	SLC7A6	ENSG00000103064	15°C	RP	egg	pooled		31	32.439	7.22444	0.37609	369		31	30.5741	5.31897	0.255909	432		0	6.09978	0.00257912	0.422976	no
aat-6	WBGene00000007	SLC7A6	ENSG00000103064	25°C	RP	egg	pooled		19	20.6344	5.84122	0.326534	320		17	18.7483	4.34696	0.251812	298		11.7647	10.0598	0.000293469	0.0481289	no
aat-7	WBGene00000008	SLC7A6	ENSG00000103064	15°C	RP	egg	pooled		29	29.4608	4.4957	0.445141	102		31	30.0714	4.42701	0.418314	112		-6.45161	-2.03065	0.229373	1	no
aat-7	WBGene00000008	SLC7A6	ENSG00000103064	25°C	RP	egg	pooled		18	19.5	5.42544	0.445968	148		18	19.0311	4.62208	0.332705	193		0	2.46393	0.786334	1	no
aat-8	WBGene00000009	SLC7A6	ENSG00000103064	15°C	RP	egg	pooled		31	30.6273	5.09249	0.343336	220		31	31.6847	5.21741	0.35017	222		0	-3.3373	0.0224654	1	no
aat-8	WBGene00000009	SLC7A6	ENSG00000103064	25°C	RP	egg	pooled		19	21.3249	6.98405	0.392264	317		18	20.0581	5.41153	0.307354	310		5.55556	6.31595	0.0389699	1	no
aat-9	WBGene00000010	SLC7A6	ENSG00000103064	15°C	RP	egg	pooled		28	28.3611	4.03596	0.38836	108		31	31.2524	5.15584	0.50802	103		-9.67742	-9.25149	2.24994e-05	0.00368991	no
aat-9	WBGene00000010	SLC7A6	ENSG00000103064	25°C	RP	egg	pooled		17	17.7757	3.72221	0.35984	107		17	17.6783	4.1834	0.390104	115		0	0.551186	0.661722	1	no
atic-1	WBGene00016957	ATIC	ENSG00000138363	15°C	HCO	egg	pooled		29	30.8365	5.41503	0.530987	104		29	31.3053	6.90216	0.708147	95		0	-1.49727	0.945239	1	no
atic-1	WBGene00016957	ATIC	ENSG00000138363	25°C	HCO	egg	pooled		18	19.8969	4.15703	0.422083	97		18	19.3918	3.95958	0.402034	97		0	2.605	0.223696	1	no
atl-1	WBGene00000226	ATM	ENSG00000149311	15°C	RP	egg	pooled		31	30.7754	5.32076	0.295143	325		29	30.5333	5.11869	0.281775	330		6.89655	0.792744	0.529036	1	no
atl-1	WBGene00000226	ATM	ENSG00000149311	25°C	RP	egg	pooled		19	21.9323	6.85399	0.349766	384		18	19.5574	4.45408	0.215548	427		5.55556	12.1433	1.77178e-05	0.00290572	yes
atm-1	WBGene00000227	ATM	ENSG00000149311	15°C	HCO	egg	pooled		31	30.7617	5.44492	0.372207	214		31	30.0714	4.42701	0.418314	112		0	2.29538	0.62477	1	no
atm-1	WBGene00000227	ATM	ENSG00000149311	25°C	HCO	egg	pooled		20	22.022	7.58507	0.290661	681		18	19.5425	4.82391	0.23427	424		11.1111	12.6881	9.04299e-06	0.00148305	yes
B0286.3	WBGene00015116	PAICS	ENSG00000128050	15°C	HCO	egg	pooled		28	29.8861	3.26986	0.367888	79		31	30.6868	5.20685	0.385958	182		-9.67742	-2.60939	0.247798	1	no
B0286.3	WBGene00015116	PAICS	ENSG00000128050	25°C	HCO	egg	pooled		19	21.4664	6.69906	0.322682	431		17	18.535	4.45026	0.196293	514		11.7647	15.8151	1.16369e-14	1.90845e-12	yes
C04E6.7	WBGene00015423	EPHX2	ENSG00000120915	15°C	RP	egg	pooled		29	29.3394	4.25837	0.407878	109		31	30.0714	4.42701	0.418314	112		-6.45161	-2.43413	0.107047	1	no
C04E6.7	WBGene00015423	EPHX2	ENSG00000120915	25°C	RP	egg	pooled		20	22.0793	7.11675	0.392957	328		18	19.4401	5.10352	0.290329	309		11.1111	13.5757	7.4694e-07	0.000122498	yes
C25F6.7	WBGene00016106	ITM2C	ENSG00000135916	15°C	HCO	egg	pooled		31	29.5229	4.26353	0.408372	109		31	31.2524	5.15584	0.50802	103		0	-5.53394	0.0173196	1	no
C25F6.7	WBGene00016106	ITM2C	ENSG00000135916	25°C	HCO	egg	pooled		16	16.4483	2.62261	0.281174	87		17	17.6783	4.1834	0.390104	115		-5.88235	-6.95761	0.042696	1	no
C30B5.2	WBGene00016244	LEPROTL1	ENSG00000104660	15°C	HCO	egg	pooled		28	28.7436	3.77427	0.427352	78		31	30.6868	5.20685	0.385958	182		-9.67742	-6.33244	0.00319057	0.523253	no
C30B5.2	WBGene00016244	LEPROTL1	ENSG00000104660	25°C	HCO	egg	pooled		17	18.625	4.32678	0.4416	96		17	18.2965	4.63491	0.32856	199		0	1.79552	0.552846	1	no
C31B8.8	WBGene00016283	MMP28	ENSG00000271447	15°C	RP	egg	pooled		31	34.1375	9.0662	1.01363	80		31	31.9375	4.99239	0.471737	112		0	6.88845	0.363946	1	no
C31B8.8	WBGene00016283	MMP28	ENSG00000271447	25°C	RP	egg	pooled		17	19.5862	5.83851	0.542092	116		18	20.1207	5.77424	0.536125	116		-5.55556	-2.65638	0.343283	1	no
C31C9.2	WBGene00007836	PHGDH	ENSG00000092621	15°C	HCO	egg	pooled		28	29.3322	3.60888	0.214526	283		31	30.0261	4.4621	0.228003	383		-9.67742	-2.31117	0.0734618	1	no
C31C9.2	WBGene00007836	PHGDH	ENSG00000092621	25°C	HCO	egg	pooled		18	19.8194	4.21098	0.243527	299		17	18.0658	3.98993	0.200755	395		5.88235	9.70659	1.20193e-09	1.97117e-07	yes
ceeh-2	WBGene00010628	EPHX2	ENSG00000120915	15°C	RP	egg	pooled		32	33.7393	7.21439	0.361171	399		31	31.4169	5.5909	0.274447	415		3.22581	7.39246	3.07055e-06	0.000503571	yes
ceeh-2	WBGene00010628	EPHX2	ENSG00000120915	25°C	RP	egg	pooled		17	18.3636	3.25302	0.310163	110		18	19.0283	3.62388	0.351983	106		-5.55556	-3.49304	0.0809241	1	no
clec-196	WBGene00009156	KLRB1	ENSG00000111796	15°C	RP	egg	pooled		29	29.1875	5.23814	0.534616	96		31	30.0714	4.42701	0.418314	112		-6.45161	-2.93943	0.0343005	1	no
clec-196	WBGene00009156	KLRB1	ENSG00000111796	25°C	RP	egg	pooled		18	20.6159	6.52828	0.509773	164		18	20.1337	5.82803	0.426188	187		0	2.39481	0.683781	1	no
cmk-1	WBGene00000553	CAMK4	ENSG00000152495	15°C	RP	egg	pooled		31	29.6085	4.88649	0.35544	189		31	30.7692	4.7583	0.287985	273		0	-3.77249	0.0146003	1	no
cmk-1	WBGene00000553	CAMK4	ENSG00000152495	25°C	RP	egg	pooled		20	20.6256	5.67071	0.270957	438		17	18.0548	3.8026	0.168217	511		17.6471	14.2387	4.93172e-15	8.08801e-13	no
cup-5	WBGene00000846	MCOLN2	ENSG00000153898	15°C	HCO	egg	pooled		30	30.5	5.08769	0.307359	274		30	30.4796	4.94156	0.249586	392		0	0.0669568	0.908557	1	no
cup-5	WBGene00000846	MCOLN2	ENSG00000153898	25°C	HCO	egg	pooled		20	21.5596	5.87817	0.338251	302		18	19.1132	3.76156	0.19529	371		11.1111	12.7995	1.38308e-09	2.26826e-07	yes
D2030.8	WBGene00008418	PCED1B	ENSG00000179715	15°C	HCO	L4	pooled		29	30.1944	5.60617	0.539454	108		31	30.0714	4.42701	0.418314	112		-6.45161	0.409079	0.625776	1	no
D2030.8	WBGene00008418	PCED1B	ENSG00000179715	25°C	HCO	L4	pooled		20	22.0636	6.83182	0.376079	330		18	19.3408	4.3234	0.243984	314		11.1111	14.0784	6.61844e-06	0.00108542	yes
daf-16	WBGene00000912	FOXO1	ENSG00000150907	15°C	RP	egg	pooled		28	29.1486	4.59759	0.276743	276		30	31.0248	4.54586	0.270702	282		-6.66667	-6.04765	1.7246e-08	2.82835e-06	no
daf-16	WBGene00000912	FOXO1	ENSG00000150907	25°C	RP	egg	pooled		15	16.6604	3.78766	0.232674	265		19.5	19.9767	3.76026	0.234103	258		-23.0769	-16.6011	1.56707e-25	2.57e-23	no
daf-21	WBGene00000915	HSP90AB1	ENSG00000096384	15°C	RP	L4	pooled		28	28.6121	5.68018	0.372922	232		29	29.243	4.6941	0.320882	214		-3.44828	-2.15751	0.0411511	1	no
daf-21	WBGene00000915	HSP90AB1	ENSG00000096384	25°C	RP	L4	pooled		21	22.2537	6.72102	0.365036	339		17	18.7483	4.34696	0.251812	298		23.5294	18.697	6.85059e-12	1.1235e-09	yes
dve-1	WBGene00022861	SATB1	ENSG00000182568	15°C	HCO	L4	pooled		25	26.449	3.3587	0.33928	98		27	28.1667	3.99181	0.384112	108		-7.40741	-6.0983	0.000127648	0.0209343	no
dve-1	WBGene00022861	SATB1	ENSG00000182568	25°C	HCO	L4	pooled		16	16.8756	3.61655	0.255092	201		18	19.2222	3.91142	0.266139	216		-11.1111	-12.2077	1.18144e-12	1.93756e-10	no
dyf-3	WBGene00001119	CLUAP1	ENSG00000103351	15°C	HCO	egg	pooled		28	28.5347	4.65739	0.463428	101		28	28.3333	4.83046	0.478287	102		0	0.710542	0.620845	1	no
dyf-3	WBGene00001119	CLUAP1	ENSG00000103351	25°C	HCO	egg	pooled		18	20.1159	5.49205	0.316032	302		18	19.3913	4.81163	0.278263	299		0	3.73667	0.112572	1	no
enpl-1	WBGene00011480	HSP90AB1	ENSG00000096384	15°C	RP	egg	pooled		30	31.6688	5.86672	0.329508	317		30	30.4796	4.94156	0.249586	392		0	3.90155	0.0149073	1	no
enpl-1	WBGene00011480	HSP90AB1	ENSG00000096384	25°C	RP	egg	pooled		21	21.9794	6.11472	0.310428	388		18	19.6088	4.57361	0.209192	478		16.6667	12.0895	1.74343e-09	2.85922e-07	no
F19C6.3	WBGene00008952	NELL2	ENSG00000184613	15°C	RP	egg	pooled		31	31.4218	5.22259	0.304588	294		30	30.4796	4.94156	0.249586	392		3.33333	3.09117	0.0073265	1	no
F19C6.3	WBGene00008952	NELL2	ENSG00000184613	25°C	RP	egg	pooled		20	21.4821	5.93655	0.299841	392		18	19.5677	4.24927	0.197055	465		11.1111	9.78345	5.63129e-07	9.23531e-05	yes
F36H2.3	WBGene00009500	CR2	ENSG00000117322	15°C	RP	egg	pooled		31	31.0917	4.59577	0.440195	109		31	30.5294	3.96196	0.392293	102		0	1.84193	0.393042	1	no
F36H2.3	WBGene00009500	CR2	ENSG00000117322	25°C	RP	egg	pooled		22	22.5253	6.17285	0.34725	316		18	18.8701	3.79559	0.216274	308		22.2222	19.3702	4.52687e-15	7.42407e-13	yes
F37H8.3	WBGene00009512	EPHX2	ENSG00000120915	15°C	RP	egg	pooled		31	29.6513	4.08309	0.292396	195		30	30.7381	5.54865	0.382893	210		3.33333	-3.53572	0.243879	1	no
F37H8.3	WBGene00009512	EPHX2	ENSG00000120915	25°C	RP	egg	pooled		20	21.5174	6.1572	0.307093	402		18	19.0609	4.41307	0.213563	427		11.1111	12.8878	1.72635e-09	2.83121e-07	yes
fib-1	WBGene00001423	FBL	ENSG00000105202	15°C	HCO	L4	pooled		28	29.9895	4.03309	0.413787	95		30	30.75	3.78727	0.39485	92		-6.66667	-2.47326	0.0280232	1	no
fib-1	WBGene00001423	FBL	ENSG00000105202	25°C	HCO	L4	pooled		20	22.39	5.23602	0.302302	300		18	19.6107	3.97323	0.245467	262		11.1111	14.1724	1.92317e-12	3.154e-10	yes
fln-1	WBGene00022048	FLNB	ENSG00000136068	15°C	RP	egg	pooled		30	29.8105	5.12564	0.293013	306		30	32.4182	5.14707	0.31038	275		0	-8.04402	6.687e-14	1.09667e-11	no
fln-1	WBGene00022048	FLNB	ENSG00000136068	25°C	RP	egg	pooled		20	21.1873	5.67669	0.358309	251		18	18.5075	3.83605	0.234324	268		11.1111	14.4795	1.0868e-08	1.78236e-06	yes
kynu-1	WBGene00015802	KYNU	ENSG00000115919	15°C	HCO	egg	pooled		37	36.6637	6.09175	0.333826	333		29	29.5921	4.37002	0.224177	380		27.5862	23.8968	7.3597e-54	1.20699e-51	yes
kynu-1	WBGene00015802	KYNU	ENSG00000115919	25°C	HCO	egg	pooled		21	22.3945	5.16243	0.285483	327		17	18.0334	3.49672	0.202221	299		23.5294	24.1831	2.30071e-29	3.77317e-27	yes
hpo-29	WBGene00021754	NAA16	ENSG00000172766	15°C	HCO	egg	pooled		27	27.5619	4.86535	0.474809	105		29	31.3053	6.90216	0.708147	95		-6.89655	-11.9576	9.13728e-07	0.000149851	no
hpo-29	WBGene00021754	NAA16	ENSG00000172766	25°C	HCO	egg	pooled		16	16.6013	3.77202	0.30495	153		18	19.5833	5.00535	0.340571	216		-11.1111	-15.2274	1.82174e-10	2.98766e-08	no
iglr-1	WBGene00008977	LRRN3	ENSG00000173114	15°C	RP	egg	pooled		28	28.445	4.13918	0.286313	209		29	29.243	4.6941	0.320882	214		-3.44828	-2.72891	0.0428142	1	no
iglr-1	WBGene00008977	LRRN3	ENSG00000173114	25°C	RP	egg	pooled		22	23.7516	8.60814	0.479713	322		18	19.3144	5.31443	0.307341	299		22.2222	22.9734	2.21112e-11	3.62624e-09	yes
K01G5.5	WBGene00010478	DKC1	ENSG00000130826	15°C	HCO	L4	pooled		31	30.8936	6.83833	0.70532	94		31	31.4273	5.44777	0.519424	110		0	-1.69807	0.26539	1	no
K01G5.5	WBGene00010478	DKC1	ENSG00000130826	25°C	HCO	L4	pooled		20	21.5461	5.84885	0.335455	304		18	19.7574	4.83411	0.2768	305		11.1111	9.0532	0.000232743	0.0381698	no
kel-1	WBGene00002184	KLHL3	ENSG00000146021	15°C	HCO	egg	pooled		31	33.1098	7.36822	0.35247	437		30	30.4877	5.84901	0.290282	406		3.33333	8.6007	1.02368e-08	1.67884e-06	yes
kel-1	WBGene00002184	KLHL3	ENSG00000146021	25°C	HCO	egg	pooled		18	19.3496	5.19573	0.331268	246		18	18.7631	3.92159	0.217531	325		0	3.12591	0.869923	1	no
ldh-1	WBGene00002262	LDHB	ENSG00000111716	15°C	HCO	egg	pooled		31	31.9223	5.75149	0.292743	386		30	30.7651	5.24635	0.235094	498		3.33333	3.76147	0.0062022	1	no
ldh-1	WBGene00002262	LDHB	ENSG00000111716	25°C	HCO	egg	pooled		18	19.8889	4.75835	0.289584	270		18	19.1132	3.76156	0.19529	371		0	4.05835	0.126815	1	no
lec-2	WBGene00002265	LGALS1	ENSG00000100097	15°C	RP	egg	pooled		31	30.3185	4.2155	0.237895	314		28	28.925	3.79663	0.212238	320		10.7143	4.81753	5.079e-05	0.00832956	no
lec-2	WBGene00002265	LGALS1	ENSG00000100097	25°C	RP	egg	pooled		19	21.6901	6.62196	0.325845	413		18	19.067	4.40735	0.215571	418		5.55556	13.7572	5.14743e-07	8.44179e-05	yes
lec-3	WBGene00002266	LGALS1	ENSG00000100097	15°C	RP	egg	pooled		28	29.2447	4.37905	0.451664	94		31	30.6868	5.20685	0.385958	182		-9.67742	-4.69952	0.0284599	1	no
lec-3	WBGene00002266	LGALS1	ENSG00000100097	25°C	RP	egg	pooled		17	18.44	4.42061	0.442061	100		17	18.2965	4.63491	0.32856	199		0	0.7844	0.55136	1	no
lron-11	WBGene00022129	LRRN3	ENSG00000173114	15°C	RP	egg	pooled		31	31.2149	5.77744	0.315655	335		31	31.5241	6.14596	0.348505	311		0	-0.980806	0.284867	1	no
lron-11	WBGene00022129	LRRN3	ENSG00000173114	25°C	RP	egg	pooled		19	21.2433	6.36757	0.367632	300		18	19.524	4.70068	0.265698	313		5.55556	8.80647	0.00203337	0.333473	no
M01G12.2	WBGene00010817	SERPINE2	ENSG00000135919	15°C	RP	egg	pooled		29	31.3793	5.99496	0.420764	203		31	32.2473	5.93234	0.439734	182		-6.45161	-2.69152	0.084453	1	no
M01G12.2	WBGene00010817	SERPINE2	ENSG00000135919	25°C	RP	egg	pooled		19	23.0603	8.61742	0.400053	464		18	19.8373	5.20315	0.252687	424		5.55556	16.2476	4.59919e-06	0.000754267	yes
mca-1	WBGene00003151	ATP2B4	ENSG00000058668	15°C	RP	L4	pooled		28	30.2525	4.16336	0.418433	99		31	32.5481	5.41461	0.530947	104		-9.67742	-7.0528	0.0106015	1	no
mca-1	WBGene00003151	ATP2B4	ENSG00000058668	25°C	RP	L4	pooled		17	17.3607	3.25009	0.294249	122		17	18.0095	3.62548	0.353811	105		0	-3.60292	0.331227	1	no
mca-2	WBGene00019875	ATP2B4	ENSG00000058668	15°C	RP	L4	pooled		31	32.125	4.02524	0.429092	88		31	32.5481	5.41461	0.530947	104		0	-1.29985	0.522466	1	no
mca-2	WBGene00019875	ATP2B4	ENSG00000058668	25°C	RP	L4	pooled		21	22.0312	5.66694	0.408976	192		17	18.6733	3.84296	0.27039	202		23.5294	17.9828	8.84717e-11	1.45094e-08	yes
mct-3	WBGene00010834	SLC16A10	ENSG00000112394	15°C	RP	egg	pooled		29	29.9885	5.15477	0.247722	433		28	29.822	4.97564	0.240788	427		3.57143	0.558107	0.303415	1	no
mct-3	WBGene00010834	SLC16A10	ENSG00000112394	25°C	RP	egg	pooled		20	21.0107	5.79127	0.299459	374		17	18.4733	4.00042	0.192693	431		17.6471	13.7354	6.84796e-10	1.12307e-07	no
nex-3	WBGene00003590	ANXA1	ENSG00000135046	15°C	RP	egg	pooled		31	32.4164	7.0936	0.414413	293		31	30.3196	4.84972	0.272818	316		0	6.91553	0.000172171	0.028236	yes
nex-3	WBGene00003590	ANXA1	ENSG00000135046	25°C	RP	egg	pooled		18	18.8235	3.74803	0.371111	102		18	19.0283	3.62388	0.351983	106		0	-1.07615	0.460805	1	no
nmt-1	WBGene00020549	NMT2	ENSG00000152465	15°C	HCO	L4	pooled		26	27.3051	3.16903	0.238199	177		31	31.9118	5.07113	0.35505	204		-16.129	-14.4357	7.21472e-21	1.18321e-18	no
nmt-1	WBGene00020549	NMT2	ENSG00000152465	25°C	HCO	L4	pooled		19	20.5583	5.68423	0.280042	412		17	18.8195	4.33574	0.214127	410		11.7647	9.23903	1.45209e-05	0.00238143	yes
nucb-1	WBGene00009674	NUCB2	ENSG00000070081	15°C	HCO	egg	pooled		31	30.303	3.66577	0.368423	99		31	30.6868	5.20685	0.385958	182		0	-1.25064	0.625994	1	no
nucb-1	WBGene00009674	NUCB2	ENSG00000070081	25°C	HCO	egg	pooled		19	20.414	5.787	0.326579	314		17	18.0417	4.04286	0.200151	408		11.7647	13.1493	7.65412e-10	1.25528e-07	yes
obr-3	WBGene00014215	OSBPL5	ENSG00000021762	15°C	HCO	L4	pooled		29	31.0089	4.90173	0.46317	112		31	30.0714	4.42701	0.418314	112		-6.45161	3.11758	0.326539	1	no
obr-3	WBGene00014215	OSBPL5	ENSG00000021762	25°C	HCO	L4	pooled		19	20.3738	5.9553	0.336613	313		18	19.454	5.021	0.282901	315		5.55556	4.72826	0.0977734	1	no
pop-1	WBGene00004077	TCF7	ENSG00000081059	15°C	HCO	L4	pooled		28	29.0588	3.65823	0.362219	102		28	29.8611	5.25527	0.357576	216		0	-2.68673	0.54169	1	no
pop-1	WBGene00004077	TCF7	ENSG00000081059	25°C	HCO	L4	pooled		17	18.2727	2.91539	0.310781	88		18	19.0193	3.40753	0.23684	207		-5.55556	-3.92546	0.043719	1	no
R02E12.5	WBGene00019829	C1orf21	ENSG00000116667	15°C	RP	egg	pooled		27	27.9223	3.88415	0.270622	206		28	29.1292	5.10539	0.353147	209		-3.57143	-4.14312	0.0433054	1	no
R02E12.5	WBGene00019829	C1orf21	ENSG00000116667	25°C	RP	egg	pooled		18	20.308	6.06583	0.290834	435		18	18.5753	3.88714	0.185735	438		0	9.32798	0.00229188	0.375869	no
R05G6.4	WBGene00019898	NOSIP	ENSG00000142546	15°C	HCO	egg	pooled		26	27.1765	3.30739	0.327481	102		28	29.3981	4.07368	0.401392	103		-7.14286	-7.55692	6.03525e-06	0.000989781	no
R05G6.4	WBGene00019898	NOSIP	ENSG00000142546	25°C	HCO	egg	pooled		21	23.4897	8.10521	0.440215	339		18	19.6776	4.82513	0.27674	304		16.6667	19.3725	7.57346e-10	1.24205e-07	yes
rcan-1	WBGene00004321	RCAN3	ENSG00000117602	15°C	RP	egg	pooled		29	30.3832	6.2746	0.606589	107		31	30.0714	4.42701	0.418314	112		-6.45161	1.0367	0.435698	1	no
rcan-1	WBGene00004321	RCAN3	ENSG00000117602	25°C	RP	egg	pooled		23	24.3684	8.19164	0.455795	323		18	19.5816	5.32158	0.310361	294		27.7778	24.4453	2.50935e-15	4.11534e-13	yes
rho-1	WBGene00004357	RHOC	ENSG00000155366	15°C	RP	L4	pooled		28	29.4552	5.04921	0.2965	290		29	30.6154	5.04508	0.285622	312		-3.44828	-3.78964	0.00846326	1	no
rho-1	WBGene00004357	RHOC	ENSG00000155366	25°C	RP	L4	pooled		21	20.7318	5.63868	0.287748	384		17	18.38	3.62335	0.174937	429		23.5294	12.7956	1.02026e-08	1.67323e-06	no
rpl-22	WBGene00004434	RPL22	ENSG00000116251	15°C	HCO	L4	pooled		28	29.4291	4.76446	0.276928	296		29	30.8176	5.58373	0.31312	318		-3.44828	-4.50572	0.00508083	0.833256	no
rpl-22	WBGene00004434	RPL22	ENSG00000116251	25°C	HCO	L4	pooled		21	21.8879	6.64324	0.321113	428		18	19.0282	4.38276	0.212346	426		16.6667	15.0287	1.34562e-10	2.20681e-08	yes
sel-2	WBGene00004760	NBEA	ENSG00000172915	15°C	HCO	egg	pooled		30	30.1653	5.43551	0.280689	375		29	30.3227	5.6943	0.281565	409		3.44828	-0.519099	0.961711	1	no
sel-2	WBGene00004760	NBEA	ENSG00000172915	25°C	HCO	egg	pooled		20	19.8207	4.54431	0.335011	184		17	17.8608	3.58266	0.25722	194		17.6471	10.9728	7.00865e-06	0.00114942	yes
sem-5	WBGene00004774	GRAP	ENSG00000154016	15°C	HCO	egg	pooled		28	29.3789	4.72247	0.484515	95		28	29.3981	4.07368	0.401392	103		0	-0.0650073	0.758487	1	no
sem-5	WBGene00004774	GRAP	ENSG00000154016	25°C	HCO	egg	pooled		15	14.7976	2.29604	0.250519	84		17	17.3654	2.90315	0.284678	104		-11.7647	-14.7867	8.43931e-10	1.38405e-07	no
ser-5	WBGene00008890	ADRB2	ENSG00000169252	15°C	RP	egg	pooled		29	29.3495	4.32437	0.426093	103		31	30.0714	4.42701	0.418314	112		-6.45161	-2.40066	0.149975	1	no
ser-5	WBGene00008890	ADRB2	ENSG00000169252	25°C	RP	egg	pooled		19	20.4566	5.70352	0.288071	392		18	19.8387	5.40281	0.269133	403		5.55556	3.11473	0.0527185	1	no
snt-4	WBGene00004924	SYT11	ENSG00000132718	15°C	HCO	egg	pooled		31	30.6881	4.84638	0.282167	295		31	29.9829	4.69065	0.231654	410		0	2.35203	0.0666486	1	no
snt-4	WBGene00004924	SYT11	ENSG00000132718	25°C	HCO	egg	pooled		18	19.4502	5.28387	0.299621	311		18	18.9834	4.14376	0.201715	422		0	2.45872	0.991493	1	no
spe-8	WBGene00004962	TXK	ENSG00000074966	15°C	RP	egg	pooled		29	30.2981	5.57191	0.546371	104		31	30.0714	4.42701	0.418314	112		-6.45161	0.7537	0.647451	1	no
spe-8	WBGene00004962	TXK	ENSG00000074966	25°C	RP	egg	pooled		17	19.5652	6.30769	0.657622	92		17	19.1075	5.33744	0.553467	93		0	2.39534	0.99009	1	no
srp-1	WBGene00005642	SERPINE2	ENSG00000135919	15°C	RP	egg	pooled		31	31.0275	5.14003	0.301314	291		31	31.5761	5.823	0.331259	309		0	-1.73727	0.398174	1	no
srp-1	WBGene00005642	SERPINE2	ENSG00000135919	25°C	RP	egg	pooled		18	20.0191	5.73745	0.280293	419		18	19.1184	4.56993	0.2246	414		0	4.71136	0.0450044	1	no
srp-2	WBGene00005643	SERPINE2	ENSG00000135919	15°C	RP	egg	pooled		29	30.1472	5.09114	0.24609	428		29	30.0981	5.35045	0.258624	428		0	0.163018	0.768521	1	no
srp-2	WBGene00005643	SERPINE2	ENSG00000135919	25°C	RP	egg	pooled		20	22.2396	7.23502	0.339183	455		18	19.1256	3.98401	0.192126	430		11.1111	16.2817	7.38111e-09	1.2105e-06	yes
srp-3	WBGene00005644	SERPINE2	ENSG00000135919	15°C	RP	egg	pooled		31	32.75	6.22509	0.364296	292		30	30.2765	4.99689	0.307537	264		3.33333	8.16965	1.11798e-06	0.00018335	no
srp-3	WBGene00005644	SERPINE2	ENSG00000135919	25°C	RP	egg	pooled		18	19.8927	5.1906	0.32129	261		17	18.0814	3.51698	0.200725	307		5.88235	10.0174	0.000153018	0.025095	yes
srp-5	WBGene00005646	SERPINE2	ENSG00000135919	15°C	RP	egg	pooled		31	30.1481	3.48512	0.335356	108		31	30.5294	3.96196	0.392293	102		0	-1.24884	0.599442	1	no
srp-5	WBGene00005646	SERPINE2	ENSG00000135919	25°C	RP	egg	pooled		19	20.2675	5.44604	0.360673	228		18	19.5833	5.00535	0.340571	216		5.55556	3.49384	0.173564	1	no
srp-6	WBGene00005647	SERPINE2	ENSG00000135919	15°C	RP	egg	pooled		29	30.2269	4.0919	0.278419	216		31	31.5	4.71716	0.370615	162		-6.45161	-4.04174	0.00701032	1	no
srp-6	WBGene00005647	SERPINE2	ENSG00000135919	25°C	RP	egg	pooled		18	20.4309	5.63831	0.32338	304		17	18.0814	3.51698	0.200725	307		5.88235	12.9939	5.0225e-08	8.2369e-06	yes
srp-7	WBGene00005648	SERPINE2	ENSG00000135919	15°C	RP	egg	pooled		29	28.9758	3.84713	0.267394	207		31	31.5	4.71716	0.370615	162		-6.45161	-8.01319	4.18515e-07	6.86365e-05	no
srp-7	WBGene00005648	SERPINE2	ENSG00000135919	25°C	RP	egg	pooled		18	20.3546	5.67273	0.337806	282		17	18.0814	3.51698	0.200725	307		5.88235	12.5719	1.60381e-06	0.000263025	yes
srp-8	WBGene00005649	SERPINE2	ENSG00000135919	15°C	RP	egg	pooled		26	27.5048	4.69271	0.323828	210		28	29.1292	5.10539	0.353147	209		-7.14286	-5.57662	2.05092e-05	0.0033635	no
srp-8	WBGene00005649	SERPINE2	ENSG00000135919	25°C	RP	egg	pooled		19	20.9256	5.72518	0.276093	430		18	18.8609	4.40605	0.215765	417		5.55556	10.9468	8.92294e-08	1.46336e-05	no
sur-6	WBGene00006352	PPP2R2B	ENSG00000156475	15°C	HCO	egg	pooled		26	27.8416	4.53813	0.451561	101		28	29.3981	4.07368	0.401392	103		-7.14286	-5.29448	0.00025233	0.0413821	no
sur-6	WBGene00006352	PPP2R2B	ENSG00000156475	25°C	HCO	egg	pooled		18	18.8796	3.60612	0.346999	108		18	19.0283	3.62388	0.351983	106		0	-0.781322	0.601233	1	no
sym-3	WBGene00006368	FAM102A	ENSG00000167106	15°C	HCO	egg	pooled		30	30.1082	4.94148	0.354778	194		30	31.0196	5.92811	0.415051	204		0	-2.93801	0.322797	1	no
sym-3	WBGene00006368	FAM102A	ENSG00000167106	25°C	HCO	egg	pooled		17	17.9307	3.24425	0.322815	101		17	17.6289	3.44395	0.349681	97		0	1.71212	0.191842	1	no
T01D3.6	WBGene00011330	FCGBP	ENSG00000275395	15°C	HCO	egg	pooled		29	29.8916	4.94305	0.346934	203		29	30.3131	5.67772	0.403498	198		0	-1.39051	0.703492	1	no
T01D3.6	WBGene00011330	FCGBP	ENSG00000275395	25°C	HCO	egg	pooled		17	18.0625	2.51234	0.256414	96		18	19.0283	3.62388	0.351983	106		-5.55556	-5.07561	0.0629376	1	no
T13H5.1	WBGene00011755	PTPRK	ENSG00000152894	15°C	RP	L4	pooled		31	31.4048	5.57766	0.272162	420		31	31.6406	5.63692	0.278728	409		0	-0.745324	0.553915	1	no
T13H5.1	WBGene00011755	PTPRK	ENSG00000152894	25°C	RP	L4	pooled		21	21.0106	5.60507	0.3326	284		17	17.8571	3.34082	0.188234	315		23.5294	17.6592	2.78213e-15	4.56269e-13	yes
T22D1.3	WBGene00020682	IMPDH2	ENSG00000178035	15°C	HCO	egg	pooled		35	35.2314	8.01379	0.369256	471		31	31.4976	5.67682	0.279677	412		12.9032	11.8544	4.49436e-12	7.37074e-10	yes
T22D1.3	WBGene00020682	IMPDH2	ENSG00000178035	25°C	HCO	egg	pooled		17	18.0196	3.01475	0.298505	102		18	19.0283	3.62388	0.351983	106		-5.55556	-5.30102	0.0160145	1	no
T28H10.3	WBGene00012144	LGMN	ENSG00000100600	15°C	HCO	egg	pooled		28	27.8469	4.20342	0.290757	209		29	29.243	4.6941	0.320882	214		-3.44828	-4.77414	0.000714345	0.117153	no
T28H10.3	WBGene00012144	LGMN	ENSG00000100600	25°C	HCO	egg	pooled		20	21.5385	6.44513	0.326362	390		18	19.07	4.7298	0.23649	400		11.1111	12.9442	5.52908e-08	9.06769e-06	yes
tag-180	WBGene00007041	CACNA2D2	ENSG00000007402	15°C	HCO	egg	pooled		29	30.6818	5.75323	0.548549	110		29	31.3053	6.90216	0.708147	95		0	-1.9915	0.710528	1	no
tag-180	WBGene00007041	CACNA2D2	ENSG00000007402	25°C	HCO	egg	pooled		18	20.4957	5.63101	0.525095	115		18	19.3918	3.95958	0.402034	97		0	5.69262	0.489751	1	no
try-3	WBGene00006621	GZMH	ENSG00000100450	15°C	RP	egg	pooled		28	28.8325	4.73544	0.342645	191		28	29.1292	5.10539	0.353147	209		0	-1.01865	0.801061	1	no
try-3	WBGene00006621	GZMH	ENSG00000100450	25°C	RP	egg	pooled		19	21.1469	6.62548	0.310267	456		18	19.078	4.9227	0.235755	436		5.55556	10.8447	3.72869e-06	0.000611506	yes
tsp-3	WBGene00006629	TSPAN13	ENSG00000106537	15°C	RP	egg	pooled		29	30.2162	5.49943	0.521983	111		29	31.3053	6.90216	0.708147	95		0	-3.4788	0.2813	1	no
tsp-3	WBGene00006629	TSPAN13	ENSG00000106537	25°C	RP	egg	pooled		22	23.6742	7.69419	0.407791	356		18	19.6678	4.91069	0.284468	298		22.2222	20.3702	1.49159e-12	2.44621e-10	yes
unc-115	WBGene00006839	ABLIM1	ENSG00000099204	15°C	HCO	L4	pooled		31	30.9965	5.60363	0.333101	283		31	30.6051	4.77515	0.269477	314		0	1.27878	0.62444	1	no
unc-115	WBGene00006839	ABLIM1	ENSG00000099204	25°C	HCO	L4	pooled		18	19.1063	4.05406	0.203982	395		17	18.0409	3.43206	0.168271	416		5.88235	5.90583	0.000122324	0.0200612	no
unc-36	WBGene00006772	CACNA2D2	ENSG00000007402	15°C	RP	egg	pooled		29	30.8846	4.69932	0.460807	104		31	30.0714	4.42701	0.418314	112		-6.45161	2.70418	0.658079	1	no
unc-36	WBGene00006772	CACNA2D2	ENSG00000007402	25°C	RP	egg	pooled		22	24.0061	8.91542	0.493024	327		17	18.9805	4.87561	0.277814	308		29.4118	26.4777	8.31537e-13	1.36372e-10	yes
unc-82	WBGene00006814	NUAK1	ENSG00000074590	15°C	HCO	egg	pooled		31	31.4452	4.59423	0.268857	292		29	30.0192	4.41627	0.273361	261		6.89655	4.75046	5.79321e-05	0.00950087	no
unc-82	WBGene00006814	NUAK1	ENSG00000074590	25°C	HCO	egg	pooled		18	21.5952	7.40414	0.363455	415		17	19.1057	4.62017	0.229013	407		5.88235	13.0303	0.000404321	0.0663086	no
Y54G11A.4	WBGene00013215	TTC38	ENSG00000075234	15°C	HCO	egg	pooled		31	29.7128	4.65637	0.339601	188		31	30.7692	4.7583	0.287985	273		0	-3.43351	0.0387084	1	no
Y54G11A.4	WBGene00013215	TTC38	ENSG00000075234	25°C	HCO	egg	pooled		20	21.4987	6.46394	0.33291	377		17	18.5874	4.41351	0.195625	509		17.6471	15.6625	4.57256e-12	7.499e-10	yes
Y54G11A.7	WBGene00013216	TTC38	ENSG00000075234	15°C	HCO	egg	pooled		28	29.0419	3.50613	0.253695	191		31	30.7692	4.7583	0.287985	273		-9.67742	-5.61387	1.74551e-05	0.00286264	no
Y54G11A.7	WBGene00013216	TTC38	ENSG00000075234	25°C	HCO	egg	pooled		21	22.5406	6.73413	0.400303	283		17	18.4706	4.49997	0.222782	408		23.5294	22.0353	3.2699e-19	5.36264e-17	yes
zyg-12	WBGene00006997	HOOK1	ENSG00000134709	15°C	HCO	egg	pooled		27	28.8774	6.19939	0.602138	106		29	31.3053	6.90216	0.708147	95		-6.89655	-7.75558	0.00028643	0.0469745	no
zyg-12	WBGene00006997	HOOK1	ENSG00000134709	25°C	HCO	egg	pooled		20	21.7075	6.48382	0.342203	359		18	19.4939	4.78566	0.236636	409		11.1111	11.3555	1.05973e-06	0.000173795	no
aat-1	WBGene00000002	SLC7A6	ENSG00000103064	15°C	RP	egg	31		28	30.3929	5.52326	0.602638	84		31	31.2524	5.15584	0.50802	103		-9.67742	-2.75041	0.277663	NA	no
aat-1	WBGene00000002	SLC7A6	ENSG00000103064	25°C	RP	egg	30		16	17.3091	3.66422	0.34937	110		17	17.6783	4.1834	0.390104	115		-5.88235	-2.08827	0.5202	NA	no
aat-2	WBGene00000003	SLC7A6	ENSG00000103064	15°C	HCO	egg	31		31	31.1735	4.82268	0.487164	98		31	31.2524	5.15584	0.50802	103		0	-0.252645	0.901092	NA	no
aat-2	WBGene00000003	SLC7A6	ENSG00000103064	15°C	HCO	egg	35		31	30.6095	6.18232	0.603333	105		30	30.243	5.88385	0.568813	107		3.33333	1.21196	0.552469	NA	no
aat-2	WBGene00000003	SLC7A6	ENSG00000103064	25°C	HCO	egg	30		18	20.5824	6.4015	0.67106	91		17	17.6783	4.1834	0.390104	115		5.88235	16.4278	0.00129427	NA	no
aat-2	WBGene00000003	SLC7A6	ENSG00000103064	25°C	HCO	egg	34		18	19.2762	4.62538	0.451391	105		18	19.3274	3.37121	0.317137	113		0	-0.265132	0.131927	NA	no
aat-2	WBGene00000003	SLC7A6	ENSG00000103064	25°C	HCO	egg	46		20	21.3784	5.88535	0.558613	111		18	19.3918	3.95958	0.402034	97		11.1111	10.2447	0.0333159	NA	no
aat-2	WBGene00000003	SLC7A6	ENSG00000103064	25°C	HCO	egg	63		18	21.3883	7.46132	0.735185	103		18.5	21.1489	6.13637	0.632918	94		-2.7027	1.13203	0.772412	NA	no
aat-3	WBGene00000004	SLC7A6	ENSG00000103064	15°C	RP	egg	33		31	30.9455	4.52888	0.431812	110		31	30.5294	3.96196	0.392293	102		0	1.36276	0.65687	NA	no
aat-3	WBGene00000004	SLC7A6	ENSG00000103064	25°C	RP	egg	41		19	21.1963	4.65293	0.449816	107		18	19.0283	3.62388	0.351983	106		5.55556	11.3933	0.00010093	NA	yes
aat-3	WBGene00000004	SLC7A6	ENSG00000103064	25°C	RP	egg	46		20	21.6903	4.9571	0.466325	113		18	19.3918	3.95958	0.402034	97		11.1111	11.853	8.72309e-05	NA	yes
aat-3	WBGene00000004	SLC7A6	ENSG00000103064	25°C	RP	egg	61		21	23.4766	8.73979	0.844907	107		17.5	19.5909	5.34034	0.509181	110		20	19.8343	0.00188717	NA	yes
aat-4	WBGene00000005	SLC7A6	ENSG00000103064	15°C	RP	egg	45		31	31.4271	6.49493	0.662886	96		31	30.0714	4.42701	0.418314	112		0	4.50812	0.231274	NA	no
aat-4	WBGene00000005	SLC7A6	ENSG00000103064	25°C	RP	egg	44		19	21.0342	6.41782	0.593328	117		17	19.1075	5.33744	0.553467	93		11.7647	10.0833	0.0429804	NA	no
aat-4	WBGene00000005	SLC7A6	ENSG00000103064	25°C	RP	egg	52		18	19.2845	4.63222	0.430091	116		18	18.96	3.86625	0.386625	100		0	1.71141	0.954379	NA	no
aat-4	WBGene00000005	SLC7A6	ENSG00000103064	25°C	RP	egg	54		19	20.5048	5.9244	0.578162	105		18	20.1207	5.77424	0.536125	116		5.55556	1.90884	0.693692	NA	no
aat-6	WBGene00000007	SLC7A6	ENSG00000103064	15°C	RP	egg	45		29	30.027	4.57555	0.434292	111		31	30.0714	4.42701	0.418314	112		-6.45161	-0.147654	0.678719	NA	no
aat-6	WBGene00000007	SLC7A6	ENSG00000103064	15°C	RP	egg	51		31	31.9451	7.8193	0.819685	91		28	28.3333	4.83046	0.478287	102		10.7143	12.7473	0.00141606	NA	no
aat-6	WBGene00000007	SLC7A6	ENSG00000103064	15°C	RP	egg	55		31	33.6104	7.4147	0.844984	77		31	31.9375	4.99239	0.471737	112		0	5.23801	0.225123	NA	no
aat-6	WBGene00000007	SLC7A6	ENSG00000103064	15°C	RP	egg	62		37	34.9111	8.14151	0.85819	90		32	31.8208	6.15792	0.59811	106		15.625	9.71176	0.00705207	NA	no
aat-6	WBGene00000007	SLC7A6	ENSG00000103064	25°C	RP	egg	44		20	22.5333	7.14556	0.697335	105		17	19.1075	5.33744	0.553467	93		17.6471	17.9291	0.000388404	NA	no
aat-6	WBGene00000007	SLC7A6	ENSG00000103064	25°C	RP	egg	50		17	19.6214	5.34701	0.526857	103		17	18.2286	3.75514	0.366464	105		0	7.64069	0.428001	NA	no
aat-6	WBGene00000007	SLC7A6	ENSG00000103064	25°C	RP	egg	52		18	19.7857	4.34218	0.410298	112		18	18.96	3.86625	0.386625	100		0	4.35503	0.129213	NA	no
aat-7	WBGene00000008	SLC7A6	ENSG00000103064	15°C	RP	egg	45		29	29.4608	4.4957	0.445141	102		31	30.0714	4.42701	0.418314	112		-6.45161	-2.03065	0.229373	NA	no
aat-7	WBGene00000008	SLC7A6	ENSG00000103064	25°C	RP	egg	44		20	20.0882	5.56571	0.674942	68		17	19.1075	5.33744	0.553467	93		17.6471	5.13258	0.303465	NA	no
aat-7	WBGene00000008	SLC7A6	ENSG00000103064	25°C	RP	egg	52		17	19	5.28672	0.591073	80		18	18.96	3.86625	0.386625	100		-5.55556	0.21097	0.372281	NA	no
aat-8	WBGene00000009	SLC7A6	ENSG00000103064	15°C	RP	egg	53		28	29.9823	5.03378	0.473538	113		31	31.4273	5.44777	0.519424	110		-9.67742	-4.59783	0.0413528	NA	no
aat-8	WBGene00000009	SLC7A6	ENSG00000103064	15°C	RP	egg	55		31	31.3084	5.08867	0.49194	107		31	31.9375	4.99239	0.471737	112		0	-1.96975	0.276834	NA	no
aat-8	WBGene00000009	SLC7A6	ENSG00000103064	25°C	RP	egg	52		18	20.8113	6.80352	0.660816	106		18	18.96	3.86625	0.386625	100		0	9.76435	0.25152	NA	no
aat-8	WBGene00000009	SLC7A6	ENSG00000103064	25°C	RP	egg	54		21	22.2435	8.19134	0.763847	115		18	20.1207	5.77424	0.536125	116		16.6667	10.5503	0.0556078	NA	no
aat-8	WBGene00000009	SLC7A6	ENSG00000103064	25°C	RP	egg	63		19	20.7917	5.38207	0.549305	96		18.5	21.1489	6.13637	0.632918	94		2.7027	-1.6893	0.924988	NA	no
aat-9	WBGene00000010	SLC7A6	ENSG00000103064	15°C	RP	egg	31		28	28.3611	4.03596	0.38836	108		31	31.2524	5.15584	0.50802	103		-9.67742	-9.25149	2.24994e-05	NA	no
aat-9	WBGene00000010	SLC7A6	ENSG00000103064	25°C	RP	egg	30		17	17.7757	3.72221	0.35984	107		17	17.6783	4.1834	0.390104	115		0	0.551186	0.661722	NA	no
atic-1	WBGene00016957	ATIC	ENSG00000138363	15°C	HCO	egg	47		29	30.8365	5.41503	0.530987	104		29	31.3053	6.90216	0.708147	95		0	-1.49727	0.945239	NA	no
atic-1	WBGene00016957	ATIC	ENSG00000138363	25°C	HCO	egg	46		18	19.8969	4.15703	0.422083	97		18	19.3918	3.95958	0.402034	97		0	2.605	0.223696	NA	no
atl-1	WBGene00000226	ATM	ENSG00000149311	15°C	RP	egg	37		29	29.78	4.34981	0.434981	100		27	28.1667	3.99181	0.384112	108		7.40741	5.72781	0.00148804	NA	no
atl-1	WBGene00000226	ATM	ENSG00000149311	15°C	RP	egg	53		31	31.9358	6.01737	0.57636	109		31	31.4273	5.44777	0.519424	110		0	1.61804	0.471723	NA	no
atl-1	WBGene00000226	ATM	ENSG00000149311	15°C	RP	egg	55		31	30.5431	5.22268	0.484914	116		31	31.9375	4.99239	0.471737	112		0	-4.36602	0.0248695	NA	no
atl-1	WBGene00000226	ATM	ENSG00000149311	25°C	RP	egg	121		20.5	22.5182	7.0785	0.674909	110		19	19.8174	3.9837	0.371482	115		7.89474	13.6284	0.0304029	NA	yes
atl-1	WBGene00000226	ATM	ENSG00000149311	25°C	RP	egg	36		21	22.589	6.82283	0.798552	73		18	19.4091	4.17791	0.398348	110		16.6667	16.3838	0.00611267	NA	yes
atl-1	WBGene00000226	ATM	ENSG00000149311	25°C	RP	egg	52		18	19.0957	4.40447	0.454286	94		18	18.96	3.86625	0.386625	100		0	0.715953	0.741251	NA	yes
atl-1	WBGene00000226	ATM	ENSG00000149311	25°C	RP	egg	69		21	23.3738	7.72587	0.746888	107		18	20.0098	5.62261	0.556722	102		16.6667	16.8119	0.000723505	NA	yes
atm-1	WBGene00000227	ATM	ENSG00000149311	15°C	HCO	egg	45		31	30.7617	5.44492	0.372207	214		31	30.0714	4.42701	0.418314	112		0	2.29538	0.62477	NA	no
atm-1	WBGene00000227	ATM	ENSG00000149311	25°C	HCO	egg	121		22	24.5556	8.91961	0.824618	117		19	19.8174	3.9837	0.371482	115		15.7895	23.9091	0.00105286	NA	yes
atm-1	WBGene00000227	ATM	ENSG00000149311	25°C	HCO	egg	44		20	21.662	6.73289	0.458115	216		17	19.1075	5.33744	0.553467	93		17.6471	13.3691	0.0023392	NA	yes
atm-1	WBGene00000227	ATM	ENSG00000149311	25°C	HCO	egg	52		19	20.8202	6.40265	0.424026	228		18	18.96	3.86625	0.386625	100		5.55556	9.81105	0.0297631	NA	yes
atm-1	WBGene00000227	ATM	ENSG00000149311	25°C	HCO	egg	54		19	22.4833	9.03214	0.824518	120		18	20.1207	5.77424	0.536125	116		5.55556	11.7424	0.100385	NA	yes
B0286.3	WBGene00015116	PAICS	ENSG00000128050	15°C	HCO	egg	12		28	29.8861	3.26986	0.367888	79		31	30.6868	5.20685	0.385958	182		-9.67742	-2.60939	0.247798	NA	no
B0286.3	WBGene00015116	PAICS	ENSG00000128050	25°C	HCO	egg	11		18	20.1319	4.37724	0.458859	91		17	18.2965	4.63491	0.32856	199		5.88235	10.0314	7.63953e-05	NA	yes
B0286.3	WBGene00015116	PAICS	ENSG00000128050	25°C	HCO	egg	19		21	19.6422	3.60433	0.345232	109		17	17.3654	2.90315	0.284678	104		23.5294	13.1112	2.60091e-06	NA	yes
B0286.3	WBGene00015116	PAICS	ENSG00000128050	25°C	HCO	egg	65		18	20.7742	6.73884	0.605166	124		18	18.7064	3.68506	0.352965	109		0	11.0538	0.119517	NA	yes
B0286.3	WBGene00015116	PAICS	ENSG00000128050	25°C	HCO	egg	69		23	25.2617	8.93302	0.863587	107		18	20.0098	5.62261	0.556722	102		27.7778	26.2465	5.0253e-06	NA	yes
C04E6.7	WBGene00015423	EPHX2	ENSG00000120915	15°C	RP	egg	45		29	29.3394	4.25837	0.407878	109		31	30.0714	4.42701	0.418314	112		-6.45161	-2.43413	0.107047	NA	no
C04E6.7	WBGene00015423	EPHX2	ENSG00000120915	25°C	RP	egg	44		19	21.0684	6.57415	0.60778	117		17	19.1075	5.33744	0.553467	93		11.7647	10.2622	0.0307183	NA	yes
C04E6.7	WBGene00015423	EPHX2	ENSG00000120915	25°C	RP	egg	52		20	22.9558	7.71986	0.726223	113		18	18.96	3.86625	0.386625	100		11.1111	21.0746	5.23372e-05	NA	yes
C04E6.7	WBGene00015423	EPHX2	ENSG00000120915	25°C	RP	egg	54		21	22.2755	6.93383	0.700422	98		18	20.1207	5.77424	0.536125	116		16.6667	10.7095	0.00800425	NA	yes
C25F6.7	WBGene00016106	ITM2C	ENSG00000135916	15°C	HCO	egg	31		31	29.5229	4.26353	0.408372	109		31	31.2524	5.15584	0.50802	103		0	-5.53394	0.0173196	NA	no
C25F6.7	WBGene00016106	ITM2C	ENSG00000135916	25°C	HCO	egg	30		16	16.4483	2.62261	0.281174	87		17	17.6783	4.1834	0.390104	115		-5.88235	-6.95761	0.042696	NA	no
C30B5.2	WBGene00016244	LEPROTL1	ENSG00000104660	15°C	HCO	egg	12		28	28.7436	3.77427	0.427352	78		31	30.6868	5.20685	0.385958	182		-9.67742	-6.33244	0.00319057	NA	no
C30B5.2	WBGene00016244	LEPROTL1	ENSG00000104660	25°C	HCO	egg	11		17	18.625	4.32678	0.4416	96		17	18.2965	4.63491	0.32856	199		0	1.79552	0.552846	NA	no
C31B8.8	WBGene00016283	MMP28	ENSG00000271447	15°C	RP	egg	55		31	34.1375	9.0662	1.01363	80		31	31.9375	4.99239	0.471737	112		0	6.88845	0.363946	NA	no
C31B8.8	WBGene00016283	MMP28	ENSG00000271447	25°C	RP	egg	54		17	19.5862	5.83851	0.542092	116		18	20.1207	5.77424	0.536125	116		-5.55556	-2.65638	0.343283	NA	no
C31C9.2	WBGene00007836	PHGDH	ENSG00000092621	15°C	HCO	egg	12		28	28.4878	3.89759	0.430417	82		31	30.6868	5.20685	0.385958	182		-9.67742	-7.16597	0.000759584	NA	no
C31C9.2	WBGene00007836	PHGDH	ENSG00000092621	15°C	HCO	egg	22		31	31.5054	2.42999	0.251978	93		31	30.9341	3.72321	0.390298	91		0	1.84686	0.118799	NA	no
C31C9.2	WBGene00007836	PHGDH	ENSG00000092621	15°C	HCO	egg	27		28	28.1019	3.40132	0.327292	108		28	28.1818	2.90896	0.277359	110		0	-0.283751	0.48989	NA	no
C31C9.2	WBGene00007836	PHGDH	ENSG00000092621	25°C	HCO	egg	11		18	19.1327	4.2949	0.43385	98		17	18.2965	4.63491	0.32856	199		5.88235	4.57012	0.0232071	NA	yes
C31C9.2	WBGene00007836	PHGDH	ENSG00000092621	25°C	HCO	egg	21		20	19.7172	4.02807	0.404836	99		17	17.5758	2.58761	0.260065	99		17.6471	12.1839	0.00011032	NA	yes
C31C9.2	WBGene00007836	PHGDH	ENSG00000092621	25°C	HCO	egg	26		21	20.5784	4.22026	0.417868	102		17	18.0928	3.71955	0.377663	97		23.5294	13.7383	1.04089e-05	NA	yes
ceeh-2	WBGene00010628	EPHX2	ENSG00000120915	15°C	RP	egg	33		33	33.6139	5.58743	0.55597	101		31	30.5294	3.96196	0.392293	102		6.45161	10.1032	8.31568e-05	NA	yes
ceeh-2	WBGene00010628	EPHX2	ENSG00000120915	15°C	RP	egg	47		29	30.2613	4.88171	0.463352	111		29	31.3053	6.90216	0.708147	95		0	-3.33491	0.623949	NA	yes
ceeh-2	WBGene00010628	EPHX2	ENSG00000120915	15°C	RP	egg	55		35	36.7071	9.31452	0.936144	99		31	31.9375	4.99239	0.471737	112		12.9032	14.9341	5.11793e-05	NA	yes
ceeh-2	WBGene00010628	EPHX2	ENSG00000120915	15°C	RP	egg	62		37	34.9318	6.88793	0.734256	88		32	31.8208	6.15792	0.59811	106		15.625	9.77684	0.000964509	NA	yes
ceeh-2	WBGene00010628	EPHX2	ENSG00000120915	25°C	RP	egg	41		17	18.3636	3.25302	0.310163	110		18	19.0283	3.62388	0.351983	106		-5.55556	-3.49304	0.0809241	NA	no
clec-196	WBGene00009156	KLRB1	ENSG00000111796	15°C	RP	egg	45		29	29.1875	5.23814	0.534616	96		31	30.0714	4.42701	0.418314	112		-6.45161	-2.93943	0.0343005	NA	no
clec-196	WBGene00009156	KLRB1	ENSG00000111796	25°C	RP	egg	44		17	19.3134	6.26004	0.764786	67		17	19.1075	5.33744	0.553467	93		0	1.07762	0.912827	NA	no
clec-196	WBGene00009156	KLRB1	ENSG00000111796	25°C	RP	egg	63		19	21.5155	6.58931	0.669043	97		18.5	21.1489	6.13637	0.632918	94		2.7027	1.73308	0.914072	NA	no
cmk-1	WBGene00000553	CAMK4	ENSG00000152495	15°C	RP	egg	12		28	28.5306	4.78659	0.483518	98		31	30.6868	5.20685	0.385958	182		-9.67742	-7.02647	0.00399314	NA	no
cmk-1	WBGene00000553	CAMK4	ENSG00000152495	15°C	RP	egg	22		31	30.7692	4.74945	0.497878	91		31	30.9341	3.72321	0.390298	91		0	-0.53286	0.766076	NA	no
cmk-1	WBGene00000553	CAMK4	ENSG00000152495	25°C	RP	egg	11		23	24.1887	7.2284	0.702084	106		17	18.2965	4.63491	0.32856	199		35.2941	32.204	1.84391e-14	NA	no
cmk-1	WBGene00000553	CAMK4	ENSG00000152495	25°C	RP	egg	19		17.5	17.6415	3.3272	0.323166	106		17	17.3654	2.90315	0.284678	104		2.94118	1.59009	0.639285	NA	no
cmk-1	WBGene00000553	CAMK4	ENSG00000152495	25°C	RP	egg	21		20	20.3684	3.53807	0.331371	114		17	17.5758	2.58761	0.260065	99		17.6471	15.8893	8.12206e-09	NA	no
cmk-1	WBGene00000553	CAMK4	ENSG00000152495	25°C	RP	egg	65		18	20.3393	5.76031	0.544298	112		18	18.7064	3.68506	0.352965	109		0	8.72889	0.225265	NA	no
cup-5	WBGene00000846	MCOLN2	ENSG00000153898	15°C	HCO	egg	10		26	28.0481	3.84501	0.377034	104		28	29.8611	5.25527	0.357576	216		-7.14286	-6.07156	0.00449173	NA	no
cup-5	WBGene00000846	MCOLN2	ENSG00000153898	15°C	HCO	egg	2		30	31.82	5.73731	0.573731	100		30	31.7738	4.99964	0.545506	84		0	0.145373	0.657619	NA	no
cup-5	WBGene00000846	MCOLN2	ENSG00000153898	15°C	HCO	egg	6		30	32.2571	4.28914	0.51265	70		30	30.75	3.78727	0.39485	92		0	4.90128	0.00361463	NA	no
cup-5	WBGene00000846	MCOLN2	ENSG00000153898	25°C	HCO	egg	5		20	22.8276	5.93023	0.635787	87		18	21.0169	4.31314	0.561523	59		11.1111	8.61513	0.0121779	NA	yes
cup-5	WBGene00000846	MCOLN2	ENSG00000153898	25°C	HCO	egg	50		19	21.3509	6.82912	0.639606	114		17	18.2286	3.75514	0.366464	105		11.7647	17.1286	0.00180048	NA	yes
cup-5	WBGene00000846	MCOLN2	ENSG00000153898	25°C	HCO	egg	9		19	20.703	4.34406	0.432251	101		18	19.0193	3.40753	0.23684	207		5.55556	8.85229	0.000169882	NA	yes
D2030.8	WBGene00008418	PCED1B	ENSG00000179715	15°C	HCO	L4	45		29	30.1944	5.60617	0.539454	108		31	30.0714	4.42701	0.418314	112		-6.45161	0.409079	0.625776	NA	no
D2030.8	WBGene00008418	PCED1B	ENSG00000179715	25°C	HCO	L4	121		21	23.3333	7.63396	0.714985	114		19	19.8174	3.9837	0.371482	115		10.5263	17.7417	0.00205372	NA	yes
D2030.8	WBGene00008418	PCED1B	ENSG00000179715	25°C	HCO	L4	41		19	21.5294	5.69472	0.563861	102		18	19.0283	3.62388	0.351983	106		5.55556	13.1442	0.00155933	NA	yes
D2030.8	WBGene00008418	PCED1B	ENSG00000179715	25°C	HCO	L4	44		19.5	21.2719	6.79053	0.635991	114		17	19.1075	5.33744	0.553467	93		14.7059	11.3275	0.0302308	NA	yes
daf-16	WBGene00000912	FOXO1	ENSG00000150907	15°C	RP	egg	2		27	28.1889	4.24236	0.447184	90		30	31.7738	4.99964	0.545506	84		-10	-11.2826	3.02151e-07	NA	no
daf-16	WBGene00000912	FOXO1	ENSG00000150907	15°C	RP	egg	6		28	29.6092	4.35184	0.466566	87		30	30.75	3.78727	0.39485	92		-6.66667	-3.70993	0.00164403	NA	no
daf-16	WBGene00000912	FOXO1	ENSG00000150907	15°C	RP	egg	98		28	29.6162	5.0096	0.503483	99		30	30.6698	4.74035	0.460423	106		-6.66667	-3.43546	0.0586458	NA	no
daf-16	WBGene00000912	FOXO1	ENSG00000150907	25°C	RP	egg	46		15	17.066	4.4535	0.432562	106		18	19.3918	3.95958	0.402034	97		-16.6667	-11.9933	1.03433e-06	NA	no
daf-16	WBGene00000912	FOXO1	ENSG00000150907	25°C	RP	egg	5		18	18.0147	3.62204	0.439237	68		18	21.0169	4.31314	0.561523	59		0	-14.2849	9.61036e-06	NA	no
daf-16	WBGene00000912	FOXO1	ENSG00000150907	25°C	RP	egg	96		15	15.1758	2.31705	0.242893	91		21	19.9314	3.07097	0.304072	102		-28.5714	-23.8596	4.4502e-21	NA	no
daf-21	WBGene00000915	HSP90AB1	ENSG00000096384	15°C	RP	L4	45		29	29.3894	6.02737	0.567007	113		31	30.0714	4.42701	0.418314	112		-6.45161	-2.26809	0.0154306	NA	no
daf-21	WBGene00000915	HSP90AB1	ENSG00000096384	15°C	RP	L4	51		28	27.8739	5.24898	0.481173	119		28	28.3333	4.83046	0.478287	102		0	-1.62135	0.468038	NA	no
daf-21	WBGene00000915	HSP90AB1	ENSG00000096384	25°C	RP	L4	44		20	21.3097	5.86466	0.551701	113		17	19.1075	5.33744	0.553467	93		17.6471	11.5253	0.00351568	NA	yes
daf-21	WBGene00000915	HSP90AB1	ENSG00000096384	25°C	RP	L4	50		22	22.8087	6.71721	0.626384	115		17	18.2286	3.75514	0.366464	105		29.4118	25.1261	3.61715e-07	NA	yes
daf-21	WBGene00000915	HSP90AB1	ENSG00000096384	25°C	RP	L4	52		23	22.6396	7.45873	0.707951	111		18	18.96	3.86625	0.386625	100		27.7778	19.4074	6.01969e-05	NA	yes
dve-1	WBGene00022861	SATB1	ENSG00000182568	15°C	HCO	L4	37		25	26.449	3.3587	0.33928	98		27	28.1667	3.99181	0.384112	108		-7.40741	-6.0983	0.000127648	NA	no
dve-1	WBGene00022861	SATB1	ENSG00000182568	25°C	HCO	L4	36		15	15.7333	3.1843	0.310756	105		18	19.4091	4.17791	0.398348	110		-16.6667	-18.9383	2.88808e-14	NA	no
dve-1	WBGene00022861	SATB1	ENSG00000182568	25°C	HCO	L4	41		17	18.125	3.66276	0.373829	96		18	19.0283	3.62388	0.351983	106		-5.55556	-4.74715	0.037771	NA	no
dyf-3	WBGene00001119	CLUAP1	ENSG00000103351	15°C	HCO	egg	51		28	28.5347	4.65739	0.463428	101		28	28.3333	4.83046	0.478287	102		0	0.710542	0.620845	NA	no
dyf-3	WBGene00001119	CLUAP1	ENSG00000103351	25°C	HCO	egg	50		20	20.5351	5.59579	0.524094	114		17	18.2286	3.75514	0.366464	105		17.6471	12.6533	0.00176988	NA	no
dyf-3	WBGene00001119	CLUAP1	ENSG00000103351	25°C	HCO	egg	52		18	19.0824	4.28511	0.464786	85		18	18.96	3.86625	0.386625	100		0	0.645321	0.911483	NA	no
dyf-3	WBGene00001119	CLUAP1	ENSG00000103351	25°C	HCO	egg	63		18	20.5049	6.16103	0.607064	103		18.5	21.1489	6.13637	0.632918	94		-2.7027	-3.04546	0.5579	NA	no
enpl-1	WBGene00011480	HSP90AB1	ENSG00000096384	15°C	RP	egg	10		28	29.5189	6.13845	0.596219	106		28	29.8611	5.25527	0.357576	216		0	-1.14612	0.194156	NA	no
enpl-1	WBGene00011480	HSP90AB1	ENSG00000096384	15°C	RP	egg	2		32	32.0183	4.80351	0.460093	109		30	31.7738	4.99964	0.545506	84		6.66667	0.769625	0.645486	NA	no
enpl-1	WBGene00011480	HSP90AB1	ENSG00000096384	15°C	RP	egg	6		32	33.5294	5.94647	0.588788	102		30	30.75	3.78727	0.39485	92		6.66667	9.03874	9.44366e-05	NA	no
enpl-1	WBGene00011480	HSP90AB1	ENSG00000096384	25°C	RP	egg	5		24	23.973	4.33202	0.503587	74		18	21.0169	4.31314	0.561523	59		33.3333	14.065	9.9185e-05	NA	no
enpl-1	WBGene00011480	HSP90AB1	ENSG00000096384	25°C	RP	egg	61		18	21.0769	6.85876	0.672557	104		17.5	19.5909	5.34034	0.509181	110		2.85714	7.58522	0.248636	NA	no
enpl-1	WBGene00011480	HSP90AB1	ENSG00000096384	25°C	RP	egg	69		19	21.2768	6.80383	0.642901	112		18	20.0098	5.62261	0.556722	102		5.55556	6.33181	0.158597	NA	no
enpl-1	WBGene00011480	HSP90AB1	ENSG00000096384	25°C	RP	egg	9		21	22.2347	5.252	0.530532	98		18	19.0193	3.40753	0.23684	207		16.6667	16.9058	4.52251e-09	NA	no
F19C6.3	WBGene00008952	NELL2	ENSG00000184613	15°C	RP	egg	10		31	30.4771	4.9546	0.474565	109		28	29.8611	5.25527	0.357576	216		10.7143	2.06273	0.172033	NA	no
F19C6.3	WBGene00008952	NELL2	ENSG00000184613	15°C	RP	egg	2		30	31.7273	5.1899	0.521605	99		30	31.7738	4.99964	0.545506	84		0	-0.146463	0.943119	NA	no
F19C6.3	WBGene00008952	NELL2	ENSG00000184613	15°C	RP	egg	6		32	32.2674	5.45877	0.588635	86		30	30.75	3.78727	0.39485	92		6.66667	4.93477	0.0338762	NA	no
F19C6.3	WBGene00008952	NELL2	ENSG00000184613	25°C	RP	egg	46		20	20.5455	4.90787	0.49326	99		18	19.3918	3.95958	0.402034	97		11.1111	5.94945	0.0525173	NA	yes
F19C6.3	WBGene00008952	NELL2	ENSG00000184613	25°C	RP	egg	5		20	22.3188	6.40426	0.770982	69		18	21.0169	4.31314	0.561523	59		11.1111	6.19448	0.311561	NA	yes
F19C6.3	WBGene00008952	NELL2	ENSG00000184613	25°C	RP	egg	69		20	22.045	7.13938	0.67764	111		18	20.0098	5.62261	0.556722	102		11.1111	10.1712	0.0467657	NA	yes
F19C6.3	WBGene00008952	NELL2	ENSG00000184613	25°C	RP	egg	9		19	21.2389	5.04139	0.474254	113		18	19.0193	3.40753	0.23684	207		5.55556	11.6703	4.09475e-05	NA	yes
F36H2.3	WBGene00009500	CR2	ENSG00000117322	15°C	RP	egg	33		31	31.0917	4.59577	0.440195	109		31	30.5294	3.96196	0.392293	102		0	1.84193	0.393042	NA	no
F36H2.3	WBGene00009500	CR2	ENSG00000117322	25°C	RP	egg	41		20	21.6796	5.13965	0.506424	103		18	19.0283	3.62388	0.351983	106		11.1111	13.9335	9.52781e-05	NA	yes
F36H2.3	WBGene00009500	CR2	ENSG00000117322	25°C	RP	egg	46		23.5	23.5686	6.21163	0.615043	102		18	19.3918	3.95958	0.402034	97		30.5556	21.5394	2.60821e-07	NA	yes
F36H2.3	WBGene00009500	CR2	ENSG00000117322	25°C	RP	egg	50		20	22.3514	6.8909	0.654055	111		17	18.2286	3.75514	0.366464	105		17.6471	22.6171	3.1518e-06	NA	yes
F37H8.3	WBGene00009512	EPHX2	ENSG00000120915	15°C	RP	egg	31		31	29.798	3.45815	0.347557	99		31	31.2524	5.15584	0.50802	103		0	-4.65387	0.0932241	NA	no
F37H8.3	WBGene00009512	EPHX2	ENSG00000120915	15°C	RP	egg	35		27	29.5	4.65437	0.475035	96		30	30.243	5.88385	0.568813	107		-10	-2.45674	0.776463	NA	no
F37H8.3	WBGene00009512	EPHX2	ENSG00000120915	25°C	RP	egg	30		18	18.8784	3.34727	0.389112	74		17	17.6783	4.1834	0.390104	115		5.88235	6.78866	0.0021417	NA	yes
F37H8.3	WBGene00009512	EPHX2	ENSG00000120915	25°C	RP	egg	34		19	20.5333	5.07078	0.494858	105		18	19.3274	3.37121	0.317137	113		5.55556	6.23932	0.214682	NA	yes
F37H8.3	WBGene00009512	EPHX2	ENSG00000120915	25°C	RP	egg	46		20	21.7611	4.92493	0.463298	113		18	19.3918	3.95958	0.402034	97		11.1111	12.2181	0.000156934	NA	yes
F37H8.3	WBGene00009512	EPHX2	ENSG00000120915	25°C	RP	egg	69		23	23.9818	8.40596	0.801477	110		18	20.0098	5.62261	0.556722	102		27.7778	19.8503	0.00231889	NA	yes
fib-1	WBGene00001423	FBL	ENSG00000105202	15°C	HCO	L4	6		28	29.9895	4.03309	0.413787	95		30	30.75	3.78727	0.39485	92		-6.66667	-2.47326	0.0280232	NA	no
fib-1	WBGene00001423	FBL	ENSG00000105202	25°C	HCO	L4	41		20	21.8585	4.74179	0.460563	106		18	19.0283	3.62388	0.351983	106		11.1111	14.8736	6.56012e-07	NA	yes
fib-1	WBGene00001423	FBL	ENSG00000105202	25°C	HCO	L4	46		22	23.0467	5.27969	0.510407	107		18	19.3918	3.95958	0.402034	97		22.2222	18.8481	3.62096e-07	NA	yes
fib-1	WBGene00001423	FBL	ENSG00000105202	25°C	HCO	L4	5		20	22.2299	5.70944	0.612116	87		18	21.0169	4.31314	0.561523	59		11.1111	5.77123	0.164919	NA	yes
fln-1	WBGene00022048	FLNB	ENSG00000136068	15°C	RP	egg	2		27	28.6887	4.67488	0.454065	106		30	31.7738	4.99964	0.545506	84		-10	-9.70966	1.3798e-06	NA	no
fln-1	WBGene00022048	FLNB	ENSG00000136068	15°C	RP	egg	6		30	30.5566	6.17226	0.599503	106		30	30.75	3.78727	0.39485	92		0	-0.628931	0.0410507	NA	no
fln-1	WBGene00022048	FLNB	ENSG00000136068	15°C	RP	egg	8		30	30.234	4.02793	0.415449	94		32	34.5152	5.67192	0.570049	99		-6.25	-12.4036	1.4159e-09	NA	no
fln-1	WBGene00022048	FLNB	ENSG00000136068	25°C	RP	egg	19		22	20.3958	4.53403	0.462753	96		17	17.3654	2.90315	0.284678	104		29.4118	17.4511	5.27386e-06	NA	yes
fln-1	WBGene00022048	FLNB	ENSG00000136068	25°C	RP	egg	5		25.5	25.7308	6.97085	0.966683	52		18	21.0169	4.31314	0.561523	59		41.6667	22.4287	7.49311e-05	NA	yes
fln-1	WBGene00022048	FLNB	ENSG00000136068	25°C	RP	egg	50		19	19.6311	4.6883	0.461952	103		17	18.2286	3.75514	0.366464	105		11.7647	7.69395	0.0172246	NA	yes
kynu-1	WBGene00015802	KYNU	ENSG00000115919	15°C	HCO	egg	14		39	39.8649	6.08807	1.00087	37		30	31.9032	4.87788	0.619492	62		30	24.9556	4.62044e-09	NA	yes
kynu-1	WBGene00015802	KYNU	ENSG00000115919	15°C	HCO	egg	25		38	38.5287	5.04132	0.540486	87		31	31.25	4.62181	0.462181	100		22.5806	23.292	1.82481e-17	NA	yes
kynu-1	WBGene00015802	KYNU	ENSG00000115919	15°C	HCO	egg	27		35	35.0722	6.73029	0.683358	97		28	28.1818	2.90896	0.277359	110		25	24.4496	8.5374e-20	NA	yes
kynu-1	WBGene00015802	KYNU	ENSG00000115919	15°C	HCO	egg	37		37	35.5357	5.51971	0.521563	112		27	28.1667	3.99181	0.384112	108		37.037	26.1623	1.34754e-19	NA	yes
kynu-1	WBGene00015802	KYNU	ENSG00000115919	25°C	HCO	egg	13		21	22.1835	5.44189	0.521239	109		17	18.732	4.07102	0.41335	97		23.5294	18.4259	1.28559e-07	NA	yes
kynu-1	WBGene00015802	KYNU	ENSG00000115919	25°C	HCO	egg	24		21	22.6134	4.72123	0.432794	119		17	17.3333	2.45211	0.239301	105		23.5294	30.4622	8.9322e-18	NA	yes
kynu-1	WBGene00015802	KYNU	ENSG00000115919	25°C	HCO	egg	26		23	22.3636	5.39171	0.541887	99		17	18.0928	3.71955	0.377663	97		35.2941	23.6053	7.16525e-09	NA	yes
hpo-29	WBGene00021754	NAA16	ENSG00000172766	15°C	HCO	egg	47		27	27.5619	4.86535	0.474809	105		29	31.3053	6.90216	0.708147	95		-6.89655	-11.9576	9.13728e-07	NA	no
hpo-29	WBGene00021754	NAA16	ENSG00000172766	25°C	HCO	egg	52		16	16.3148	3.67779	0.353895	108		18	18.96	3.86625	0.386625	100		-11.1111	-13.9514	6.1813e-07	NA	no
hpo-29	WBGene00021754	NAA16	ENSG00000172766	25°C	HCO	egg	54		16	17.2889	3.94636	0.588288	45		18	20.1207	5.77424	0.536125	116		-11.1111	-14.0741	0.00055883	NA	no
iglr-1	WBGene00008977	LRRN3	ENSG00000173114	15°C	RP	egg	45		29	29.1961	4.35331	0.431042	102		31	30.0714	4.42701	0.418314	112		-6.45161	-2.9109	0.0252452	NA	no
iglr-1	WBGene00008977	LRRN3	ENSG00000173114	15°C	RP	egg	51		28	27.729	3.80806	0.368139	107		28	28.3333	4.83046	0.478287	102		0	-2.13304	0.474656	NA	no
iglr-1	WBGene00008977	LRRN3	ENSG00000173114	25°C	RP	egg	44		22	23.3861	8.50526	0.846305	101		17	19.1075	5.33744	0.553467	93		29.4118	22.3923	0.000600422	NA	yes
iglr-1	WBGene00008977	LRRN3	ENSG00000173114	25°C	RP	egg	50		20	21.8476	6.21534	0.606555	105		17	18.2286	3.75514	0.366464	105		17.6471	19.8537	8.16102e-06	NA	yes
iglr-1	WBGene00008977	LRRN3	ENSG00000173114	25°C	RP	egg	60		23	25.7931	10.068	0.934794	116		19	20.6337	6.34464	0.631315	101		21.0526	25.005	5.65143e-05	NA	yes
K01G5.5	WBGene00010478	DKC1	ENSG00000130826	15°C	HCO	L4	53		31	30.8936	6.83833	0.70532	94		31	31.4273	5.44777	0.519424	110		0	-1.69807	0.26539	NA	no
K01G5.5	WBGene00010478	DKC1	ENSG00000130826	25°C	HCO	L4	52		20	20.6514	6.04363	0.578875	109		18	18.96	3.86625	0.386625	100		11.1111	8.92076	0.139983	NA	no
K01G5.5	WBGene00010478	DKC1	ENSG00000130826	25°C	HCO	L4	63		19	22.1304	6.01503	0.62711	92		18.5	21.1489	6.13637	0.632918	94		2.7027	4.64089	0.158269	NA	no
K01G5.5	WBGene00010478	DKC1	ENSG00000130826	25°C	HCO	L4	64		21	21.9709	5.41504	0.53356	103		18	19.2973	4.10453	0.389585	111		16.6667	13.8547	0.000226954	NA	no
kel-1	WBGene00002184	KLHL3	ENSG00000146021	15°C	HCO	egg	31		34	33.4471	6.26119	0.679122	85		31	31.2524	5.15584	0.50802	103		9.67742	7.02228	0.00253587	NA	yes
kel-1	WBGene00002184	KLHL3	ENSG00000146021	15°C	HCO	egg	35		31	32.2818	7.02699	0.669997	110		30	30.243	5.88385	0.568813	107		3.33333	6.74149	0.00813754	NA	yes
kel-1	WBGene00002184	KLHL3	ENSG00000146021	15°C	HCO	egg	51		28	29.5905	5.86498	0.572363	105		28	28.3333	4.83046	0.478287	102		0	4.43697	0.10932	NA	yes
kel-1	WBGene00002184	KLHL3	ENSG00000146021	15°C	HCO	egg	70		35	36.2628	7.98461	0.682171	137		31	32.266	6.78419	0.699736	94		12.9032	12.3871	7.88006e-05	NA	yes
kel-1	WBGene00002184	KLHL3	ENSG00000146021	25°C	HCO	egg	30		18	18.5333	3.53296	0.526663	45		17	17.6783	4.1834	0.390104	115		5.88235	4.83686	0.0507264	NA	no
kel-1	WBGene00002184	KLHL3	ENSG00000146021	25°C	HCO	egg	34		19	20.402	4.93575	0.488712	102		18	19.3274	3.37121	0.317137	113		5.55556	5.5596	0.307178	NA	no
kel-1	WBGene00002184	KLHL3	ENSG00000146021	25°C	HCO	egg	46		17	18.6364	5.89959	0.592931	99		18	19.3918	3.95958	0.402034	97		-5.55556	-3.89541	0.00257257	NA	no
ldh-1	WBGene00002262	LDHB	ENSG00000111716	15°C	HCO	egg	10		28	28.7315	4.69362	0.451643	108		28	29.8611	5.25527	0.357576	216		0	-3.78295	0.0613075	NA	no
ldh-1	WBGene00002262	LDHB	ENSG00000111716	15°C	HCO	egg	2		32	33.7097	5.36612	0.556441	93		30	31.7738	4.99964	0.545506	84		6.66667	6.09265	0.0158734	NA	no
ldh-1	WBGene00002262	LDHB	ENSG00000111716	15°C	HCO	egg	6		32	33.9756	5.93166	0.655042	82		30	30.75	3.78727	0.39485	92		6.66667	10.4898	3.34332e-06	NA	no
ldh-1	WBGene00002262	LDHB	ENSG00000111716	15°C	HCO	egg	62		31	32.0194	5.54479	0.546345	103		32	31.8208	6.15792	0.59811	106		-3.125	0.624318	0.608537	NA	no
ldh-1	WBGene00002262	LDHB	ENSG00000111716	25°C	HCO	egg	5		20	20.8571	4.32165	0.492498	77		18	21.0169	4.31314	0.561523	59		11.1111	-0.760369	0.846428	NA	no
ldh-1	WBGene00002262	LDHB	ENSG00000111716	25°C	HCO	egg	50		17	19.6633	5.73458	0.57928	98		17	18.2286	3.75514	0.366464	105		0	7.87058	0.493569	NA	no
ldh-1	WBGene00002262	LDHB	ENSG00000111716	25°C	HCO	egg	9		18	19.3368	3.82492	0.392428	95		18	19.0193	3.40753	0.23684	207		0	1.66945	0.477693	NA	no
lec-2	WBGene00002265	LGALS1	ENSG00000100097	15°C	RP	egg	27		28	28.8909	2.9595	0.282177	110		28	28.1818	2.90896	0.277359	110		0	2.51613	0.12905	NA	no
lec-2	WBGene00002265	LGALS1	ENSG00000100097	15°C	RP	egg	33		31	30.6947	3.08419	0.316431	95		31	30.5294	3.96196	0.392293	102		0	0.541527	0.632688	NA	no
lec-2	WBGene00002265	LGALS1	ENSG00000100097	15°C	RP	egg	37		32	31.4312	5.56172	0.532716	109		27	28.1667	3.99181	0.384112	108		18.5185	11.59	2.33689e-05	NA	no
lec-2	WBGene00002265	LGALS1	ENSG00000100097	25°C	RP	egg	26		18	20.8716	5.96456	0.571301	109		17	18.0928	3.71955	0.377663	97		5.88235	15.3585	0.00218785	NA	yes
lec-2	WBGene00002265	LGALS1	ENSG00000100097	25°C	RP	egg	36		21	23.5385	6.39946	0.724596	78		18	19.4091	4.17791	0.398348	110		16.6667	21.2754	8.46426e-06	NA	yes
lec-2	WBGene00002265	LGALS1	ENSG00000100097	25°C	RP	egg	65		18	20.1667	5.3595	0.501963	114		18	18.7064	3.68506	0.352965	109		0	7.80611	0.292353	NA	yes
lec-2	WBGene00002265	LGALS1	ENSG00000100097	25°C	RP	egg	69		21	22.75	7.99493	0.75545	112		18	20.0098	5.62261	0.556722	102		16.6667	13.6943	0.0293744	NA	yes
lec-3	WBGene00002266	LGALS1	ENSG00000100097	15°C	RP	egg	12		28	29.2447	4.37905	0.451664	94		31	30.6868	5.20685	0.385958	182		-9.67742	-4.69952	0.0284599	NA	no
lec-3	WBGene00002266	LGALS1	ENSG00000100097	25°C	RP	egg	11		17	18.44	4.42061	0.442061	100		17	18.2965	4.63491	0.32856	199		0	0.7844	0.55136	NA	no
lron-11	WBGene00022129	LRRN3	ENSG00000173114	15°C	RP	egg	47		27	28.7719	4.76535	0.446316	114		29	31.3053	6.90216	0.708147	95		-6.89655	-8.09236	0.002377	NA	no
lron-11	WBGene00022129	LRRN3	ENSG00000173114	15°C	RP	egg	53		31	32.9829	5.32558	0.49235	117		31	31.4273	5.44777	0.519424	110		0	4.94995	0.0100819	NA	no
lron-11	WBGene00022129	LRRN3	ENSG00000173114	15°C	RP	egg	62		31	31.9038	6.38341	0.625945	104		32	31.8208	6.15792	0.59811	106		-3.125	0.261123	0.380002	NA	no
lron-11	WBGene00022129	LRRN3	ENSG00000173114	25°C	RP	egg	46		20	21.7391	5.93841	0.553759	115		18	19.3918	3.95958	0.402034	97		11.1111	12.105	0.00625909	NA	no
lron-11	WBGene00022129	LRRN3	ENSG00000173114	25°C	RP	egg	52		19	21.5701	7.6776	0.742221	107		18	18.96	3.86625	0.386625	100		5.55556	13.7663	0.104054	NA	no
lron-11	WBGene00022129	LRRN3	ENSG00000173114	25°C	RP	egg	54		19	20.0641	4.70794	0.533069	78		18	20.1207	5.77424	0.536125	116		5.55556	-0.281238	0.479898	NA	no
M01G12.2	WBGene00010817	SERPINE2	ENSG00000135919	15°C	RP	egg	66		29	30.31	4.93942	0.493942	100		32	32.2273	4.90069	0.522415	88		-9.375	-5.94922	0.00968451	NA	no
M01G12.2	WBGene00010817	SERPINE2	ENSG00000135919	15°C	RP	egg	70		31	32.4175	6.7294	0.663067	103		31	32.266	6.78419	0.699736	94		0	0.469592	0.894975	NA	no
M01G12.2	WBGene00010817	SERPINE2	ENSG00000135919	25°C	RP	egg	63		21	25.7857	10.7949	1.02002	112		18.5	21.1489	6.13637	0.632918	94		13.5135	21.9244	0.00720625	NA	yes
M01G12.2	WBGene00010817	SERPINE2	ENSG00000135919	25°C	RP	egg	65		18	20.3145	6.01403	0.540076	124		18	18.7064	3.68506	0.352965	109		0	8.59648	0.335625	NA	yes
M01G12.2	WBGene00010817	SERPINE2	ENSG00000135919	25°C	RP	egg	68		19	22.0796	6.97206	0.655877	113		18	19.6891	5.02831	0.460944	119		5.55556	12.1416	0.0173613	NA	yes
M01G12.2	WBGene00010817	SERPINE2	ENSG00000135919	25°C	RP	egg	69		21	24.3304	9.12556	0.850963	115		18	20.0098	5.62261	0.556722	102		16.6667	21.5926	0.00119216	NA	yes
mca-1	WBGene00003151	ATP2B4	ENSG00000058668	15°C	RP	L4	16		28	30.2525	4.16336	0.418433	99		31	32.5481	5.41461	0.530947	104		-9.67742	-7.0528	0.0106015	NA	no
mca-1	WBGene00003151	ATP2B4	ENSG00000058668	25°C	RP	L4	15		17	17.3607	3.25009	0.294249	122		17	18.0095	3.62548	0.353811	105		0	-3.60292	0.331227	NA	no
mca-2	WBGene00019875	ATP2B4	ENSG00000058668	15°C	RP	L4	16		31	32.125	4.02524	0.429092	88		31	32.5481	5.41461	0.530947	104		0	-1.29985	0.522466	NA	no
mca-2	WBGene00019875	ATP2B4	ENSG00000058668	25°C	RP	L4	15		21	20.38	3.95117	0.395117	100		17	18.0095	3.62548	0.353811	105		23.5294	13.1623	1.23103e-05	NA	yes
mca-2	WBGene00019875	ATP2B4	ENSG00000058668	25°C	RP	L4	46		22	23.8261	6.64584	0.692877	92		18	19.3918	3.95958	0.402034	97		22.2222	22.8671	1.63108e-07	NA	yes
mct-3	WBGene00010834	SLC16A10	ENSG00000112394	15°C	RP	egg	27		31	29.3761	3.60968	0.333715	117		28	28.1818	2.90896	0.277359	110		10.7143	4.23766	0.00619654	NA	no
mct-3	WBGene00010834	SLC16A10	ENSG00000112394	15°C	RP	egg	31		28	29.495	5.57965	0.555196	101		31	31.2524	5.15584	0.50802	103		-9.67742	-5.62317	0.0537853	NA	no
mct-3	WBGene00010834	SLC16A10	ENSG00000112394	15°C	RP	egg	37		29	29.3619	3.82835	0.373608	105		27	28.1667	3.99181	0.384112	108		7.40741	4.24345	0.00361681	NA	no
mct-3	WBGene00010834	SLC16A10	ENSG00000112394	15°C	RP	egg	62		31	31.6909	6.7058	0.639373	110		32	31.8208	6.15792	0.59811	106		-3.125	-0.408053	0.155633	NA	no
mct-3	WBGene00010834	SLC16A10	ENSG00000112394	25°C	RP	egg	26		25	23.625	4.58282	0.612406	56		17	18.0928	3.71955	0.377663	97		47.0588	30.5769	4.66123e-12	NA	no
mct-3	WBGene00010834	SLC16A10	ENSG00000112394	25°C	RP	egg	30		18	18.3673	4.39866	0.444332	98		17	17.6783	4.1834	0.390104	115		5.88235	3.89793	0.105316	NA	no
mct-3	WBGene00010834	SLC16A10	ENSG00000112394	25°C	RP	egg	36		21	22.5566	6.75007	0.655625	106		18	19.4091	4.17791	0.398348	110		16.6667	16.2167	0.00352544	NA	no
mct-3	WBGene00010834	SLC16A10	ENSG00000112394	25°C	RP	egg	65		18	20.5614	5.44487	0.509959	114		18	18.7064	3.68506	0.352965	109		0	9.91628	0.0792182	NA	no
nex-3	WBGene00003590	ANXA1	ENSG00000135046	15°C	RP	egg	33		31	31.9388	4.7403	0.478843	98		31	30.5294	3.96196	0.392293	102		0	4.61641	0.0166533	NA	yes
nex-3	WBGene00003590	ANXA1	ENSG00000135046	15°C	RP	egg	51		31	30.5283	7.17032	0.696443	106		28	28.3333	4.83046	0.478287	102		10.7143	7.74695	0.0242896	NA	yes
nex-3	WBGene00003590	ANXA1	ENSG00000135046	15°C	RP	egg	55		31	35.191	8.27768	0.877432	89		31	31.9375	4.99239	0.471737	112		0	10.1871	0.0097254	NA	yes
nex-3	WBGene00003590	ANXA1	ENSG00000135046	25°C	RP	egg	41		18	18.8235	3.74803	0.371111	102		18	19.0283	3.62388	0.351983	106		0	-1.07615	0.460805	NA	no
nmt-1	WBGene00020549	NMT2	ENSG00000152465	15°C	HCO	L4	16		28	27.2083	3.48203	0.355384	96		31	32.5481	5.41461	0.530947	104		-9.67742	-16.4057	2.30595e-12	NA	no
nmt-1	WBGene00020549	NMT2	ENSG00000152465	15°C	HCO	L4	25		26	27.4198	2.76977	0.307752	81		31	31.25	4.62181	0.462181	100		-16.129	-12.2568	4.74959e-09	NA	no
nmt-1	WBGene00020549	NMT2	ENSG00000152465	25°C	HCO	L4	15		21	19.3818	3.42142	0.326219	110		17	18.0095	3.62548	0.353811	105		23.5294	7.61983	0.00649958	NA	yes
nmt-1	WBGene00020549	NMT2	ENSG00000152465	25°C	HCO	L4	24		16	16.2043	1.84485	0.191302	93		17	17.3333	2.45211	0.239301	105		-5.88235	-6.51365	0.000962269	NA	yes
nmt-1	WBGene00020549	NMT2	ENSG00000152465	25°C	HCO	L4	41		22	22.9712	4.72847	0.463664	104		18	19.0283	3.62388	0.351983	106		22.2222	20.721	1.85242e-11	NA	yes
nmt-1	WBGene00020549	NMT2	ENSG00000152465	25°C	HCO	L4	63		21	23.2571	7.65987	0.747527	105		18.5	21.1489	6.13637	0.632918	94		13.5135	9.96838	0.0569978	NA	yes
nucb-1	WBGene00009674	NUCB2	ENSG00000070081	15°C	HCO	egg	12		31	30.303	3.66577	0.368423	99		31	30.6868	5.20685	0.385958	182		0	-1.25064	0.625994	NA	no
nucb-1	WBGene00009674	NUCB2	ENSG00000070081	25°C	HCO	egg	11		23	22.4124	5.70225	0.578976	97		17	18.2965	4.63491	0.32856	199		35.2941	22.4955	2.13309e-10	NA	yes
nucb-1	WBGene00009674	NUCB2	ENSG00000070081	25°C	HCO	egg	19		18	18.0594	2.77064	0.275689	101		17	17.3654	2.90315	0.284678	104		5.88235	3.99658	0.0378503	NA	yes
nucb-1	WBGene00009674	NUCB2	ENSG00000070081	25°C	HCO	egg	50		18	20.7931	6.99629	0.64959	116		17	18.2286	3.75514	0.366464	105		5.88235	14.0687	0.0243349	NA	yes
obr-3	WBGene00014215	OSBPL5	ENSG00000021762	15°C	HCO	L4	45		29	31.0089	4.90173	0.46317	112		31	30.0714	4.42701	0.418314	112		-6.45161	3.11758	0.326539	NA	no
obr-3	WBGene00014215	OSBPL5	ENSG00000021762	25°C	HCO	L4	41		20	20.8333	4.61612	0.457064	102		18	19.0283	3.62388	0.351983	106		11.1111	9.48604	0.00172136	NA	no
obr-3	WBGene00014215	OSBPL5	ENSG00000021762	25°C	HCO	L4	44		17	19.5	5.53969	0.548511	102		17	19.1075	5.33744	0.553467	93		0	2.05402	0.635689	NA	no
obr-3	WBGene00014215	OSBPL5	ENSG00000021762	25°C	HCO	L4	54		18	20.7615	7.26343	0.69571	109		18	20.1207	5.77424	0.536125	116		0	3.18467	0.959732	NA	no
pop-1	WBGene00004077	TCF7	ENSG00000081059	15°C	HCO	L4	10		28	29.0588	3.65823	0.362219	102		28	29.8611	5.25527	0.357576	216		0	-2.68673	0.54169	NA	no
pop-1	WBGene00004077	TCF7	ENSG00000081059	25°C	HCO	L4	9		17	18.2727	2.91539	0.310781	88		18	19.0193	3.40753	0.23684	207		-5.55556	-3.92546	0.043719	NA	no
R02E12.5	WBGene00019829	C1orf21	ENSG00000116667	15°C	RP	egg	29		26	26.4022	3.29188	0.343202	92		26	27.9608	3.82778	0.379007	102		0	-5.57427	0.000112719	NA	no
R02E12.5	WBGene00019829	C1orf21	ENSG00000116667	15°C	RP	egg	35		30	29.1491	3.90424	0.365665	114		30	30.243	5.88385	0.568813	107		0	-3.61693	0.465584	NA	no
R02E12.5	WBGene00019829	C1orf21	ENSG00000116667	25°C	RP	egg	121		20	20.8142	5.93649	0.558458	113		19	19.8174	3.9837	0.371482	115		5.26316	5.02976	0.628927	NA	no
R02E12.5	WBGene00019829	C1orf21	ENSG00000116667	25°C	RP	egg	28		17	18.0769	3.80774	0.37338	104		16	16.7524	3.73595	0.364591	105		6.25	7.90659	0.00118238	NA	no
R02E12.5	WBGene00019829	C1orf21	ENSG00000116667	25°C	RP	egg	34		20	21.9712	6.9596	0.682445	104		18	19.3274	3.37121	0.317137	113		11.1111	13.6786	0.0241102	NA	no
R02E12.5	WBGene00019829	C1orf21	ENSG00000116667	25°C	RP	egg	50		19	20.3246	6.45268	0.604349	114		17	18.2286	3.75514	0.366464	105		11.7647	11.4984	0.0578299	NA	no
R05G6.4	WBGene00019898	NOSIP	ENSG00000142546	15°C	HCO	egg	4		26	27.1765	3.30739	0.327481	102		28	29.3981	4.07368	0.401392	103		-7.14286	-7.55692	6.03525e-06	NA	no
R05G6.4	WBGene00019898	NOSIP	ENSG00000142546	25°C	HCO	egg	41		19	20.7238	4.42783	0.432112	105		18	19.0283	3.62388	0.351983	106		5.55556	8.91045	0.00197116	NA	yes
R05G6.4	WBGene00019898	NOSIP	ENSG00000142546	25°C	HCO	egg	46		22	23.9912	7.43603	0.699523	113		18	19.3918	3.95958	0.402034	97		22.2222	23.7183	8.82684e-06	NA	yes
R05G6.4	WBGene00019898	NOSIP	ENSG00000142546	25°C	HCO	egg	60		23	25.4215	10.2833	0.934844	121		19	20.6337	6.34464	0.631315	101		21.0526	23.2039	0.00134947	NA	yes
rcan-1	WBGene00004321	RCAN3	ENSG00000117602	15°C	RP	egg	45		29	30.3832	6.2746	0.606589	107		31	30.0714	4.42701	0.418314	112		-6.45161	1.0367	0.435698	NA	no
rcan-1	WBGene00004321	RCAN3	ENSG00000117602	25°C	RP	egg	44		22	23.2317	7.1203	0.786306	82		17	19.1075	5.33744	0.553467	93		29.4118	21.5841	0.000100859	NA	yes
rcan-1	WBGene00004321	RCAN3	ENSG00000117602	25°C	RP	egg	52		23	22.8761	6.08589	0.572513	113		18	18.96	3.86625	0.386625	100		27.7778	20.6546	9.99005e-08	NA	yes
rcan-1	WBGene00004321	RCAN3	ENSG00000117602	25°C	RP	egg	60		24	26.4141	9.90469	0.875459	128		19	20.6337	6.34464	0.631315	101		26.3158	28.0144	4.88011e-06	NA	yes
rho-1	WBGene00004357	RHOC	ENSG00000155366	15°C	RP	L4	16		31	30.5699	4.29964	0.445852	93		31	32.5481	5.41461	0.530947	104		0	-6.07773	0.0829377	NA	no
rho-1	WBGene00004357	RHOC	ENSG00000155366	15°C	RP	L4	25		26	27.0417	3.60677	0.368114	96		31	31.25	4.62181	0.462181	100		-16.129	-13.4667	1.46128e-10	NA	no
rho-1	WBGene00004357	RHOC	ENSG00000155366	15°C	RP	L4	37		29	30.7228	5.9952	0.596544	101		27	28.1667	3.99181	0.384112	108		7.40741	9.07493	0.000640057	NA	no
rho-1	WBGene00004357	RHOC	ENSG00000155366	25°C	RP	L4	15		21	20.7419	4.3236	0.448337	93		17	18.0095	3.62548	0.353811	105		23.5294	15.172	4.63501e-06	NA	no
rho-1	WBGene00004357	RHOC	ENSG00000155366	25°C	RP	L4	24		17	17.3026	3.04202	0.348943	76		17	17.3333	2.45211	0.239301	105		0	-0.177126	0.609311	NA	no
rho-1	WBGene00004357	RHOC	ENSG00000155366	25°C	RP	L4	36		23	23.3738	6.1927	0.598671	107		18	19.4091	4.17791	0.398348	110		27.7778	20.4272	4.1217e-06	NA	no
rho-1	WBGene00004357	RHOC	ENSG00000155366	25°C	RP	L4	65		18	20.5185	6.15452	0.592219	108		18	18.7064	3.68506	0.352965	109		0	9.68703	0.275257	NA	no
rpl-22	WBGene00004434	RPL22	ENSG00000116251	15°C	HCO	L4	16		28	27.8977	3.12954	0.33361	88		31	32.5481	5.41461	0.530947	104		-9.67742	-14.2876	9.75887e-10	NA	no
rpl-22	WBGene00004434	RPL22	ENSG00000116251	15°C	HCO	L4	37		29	29.5631	4.88429	0.481263	103		27	28.1667	3.99181	0.384112	108		7.40741	4.95778	0.0172468	NA	no
rpl-22	WBGene00004434	RPL22	ENSG00000116251	15°C	HCO	L4	62		28	30.581	5.42746	0.529666	105		32	31.8208	6.15792	0.59811	106		-12.5	-3.89621	0.0409981	NA	no
rpl-22	WBGene00004434	RPL22	ENSG00000116251	25°C	HCO	L4	15		21	21.1485	3.58995	0.357213	101		17	18.0095	3.62548	0.353811	105		23.5294	17.4296	6.5358e-09	NA	yes
rpl-22	WBGene00004434	RPL22	ENSG00000116251	25°C	HCO	L4	36		21	22.8818	6.44345	0.614359	110		18	19.4091	4.17791	0.398348	110		16.6667	17.8923	5.9992e-05	NA	yes
rpl-22	WBGene00004434	RPL22	ENSG00000116251	25°C	HCO	L4	65		17	19.3396	5.02354	0.487929	106		18	18.7064	3.68506	0.352965	109		-5.55556	3.38494	0.683218	NA	yes
rpl-22	WBGene00004434	RPL22	ENSG00000116251	25°C	HCO	L4	69		21	24.009	9.0599	0.859927	111		18	20.0098	5.62261	0.556722	102		16.6667	19.9862	0.00279073	NA	yes
sel-2	WBGene00004760	NBEA	ENSG00000172915	15°C	HCO	egg	18		31	29.8077	5.6455	0.639227	78		28	27.7238	3.96013	0.386469	105		10.7143	7.51658	0.00871672	NA	no
sel-2	WBGene00004760	NBEA	ENSG00000172915	15°C	HCO	egg	27		28	28.7216	3.78798	0.384611	97		28	28.1818	2.90896	0.277359	110		0	1.91553	0.135956	NA	no
sel-2	WBGene00004760	NBEA	ENSG00000172915	15°C	HCO	egg	47		27	28.8302	5.00756	0.486377	106		29	31.3053	6.90216	0.708147	95		-6.89655	-7.90626	0.00316947	NA	no
sel-2	WBGene00004760	NBEA	ENSG00000172915	15°C	HCO	egg	8		32	33.4574	5.83402	0.601733	94		32	34.5152	5.67192	0.570049	99		0	-3.06446	0.125347	NA	no
sel-2	WBGene00004760	NBEA	ENSG00000172915	25°C	HCO	egg	17		20	19.5644	4.36902	0.434734	101		17	17.6289	3.44395	0.349681	97		17.6471	10.9791	0.00167031	NA	yes
sel-2	WBGene00004760	NBEA	ENSG00000172915	25°C	HCO	egg	26		21	20.1325	4.75695	0.522143	83		17	18.0928	3.71955	0.377663	97		23.5294	11.2738	0.000786541	NA	yes
sem-5	WBGene00004774	GRAP	ENSG00000154016	15°C	HCO	egg	4		28	29.3789	4.72247	0.484515	95		28	29.3981	4.07368	0.401392	103		0	-0.0650073	0.758487	NA	no
sem-5	WBGene00004774	GRAP	ENSG00000154016	25°C	HCO	egg	19		15	14.7976	2.29604	0.250519	84		17	17.3654	2.90315	0.284678	104		-11.7647	-14.7867	8.43931e-10	NA	no
ser-5	WBGene00008890	ADRB2	ENSG00000169252	15°C	RP	egg	45		29	29.3495	4.32437	0.426093	103		31	30.0714	4.42701	0.418314	112		-6.45161	-2.40066	0.149975	NA	no
ser-5	WBGene00008890	ADRB2	ENSG00000169252	25°C	RP	egg	44		20	20.5821	5.12318	0.625896	67		17	19.1075	5.33744	0.553467	93		17.6471	7.71718	0.0261058	NA	no
ser-5	WBGene00008890	ADRB2	ENSG00000169252	25°C	RP	egg	52		20	20.2432	5.57301	0.528967	111		18	18.96	3.86625	0.386625	100		11.1111	6.76816	0.0403628	NA	no
ser-5	WBGene00008890	ADRB2	ENSG00000169252	25°C	RP	egg	54		18	20.2804	6.38364	0.61713	107		18	20.1207	5.77424	0.536125	116		0	0.793632	0.857429	NA	no
ser-5	WBGene00008890	ADRB2	ENSG00000169252	25°C	RP	egg	63		19	20.7757	5.52064	0.533701	107		18.5	21.1489	6.13637	0.632918	94		2.7027	-1.76479	0.890232	NA	no
snt-4	WBGene00004924	SYT11	ENSG00000132718	15°C	HCO	egg	10		28	30.5208	6.08705	0.621257	96		28	29.8611	5.25527	0.357576	216		0	2.2093	0.666671	NA	no
snt-4	WBGene00004924	SYT11	ENSG00000132718	15°C	HCO	egg	22		31	30.6875	3.29054	0.335839	96		31	30.9341	3.72321	0.390298	91		0	-0.797069	0.831058	NA	no
snt-4	WBGene00004924	SYT11	ENSG00000132718	15°C	HCO	egg	4		31	30.8447	4.80146	0.473102	103		28	29.3981	4.07368	0.401392	103		10.7143	4.92074	0.0230085	NA	no
snt-4	WBGene00004924	SYT11	ENSG00000132718	25°C	HCO	egg	21		18	18.8438	3.74539	0.382262	96		17	17.5758	2.58761	0.260065	99		5.88235	7.21444	0.02373	NA	no
snt-4	WBGene00004924	SYT11	ENSG00000132718	25°C	HCO	egg	54		17	19.6983	6.91214	0.641776	116		18	20.1207	5.77424	0.536125	116		-5.55556	-2.0994	0.0868456	NA	no
snt-4	WBGene00004924	SYT11	ENSG00000132718	25°C	HCO	egg	9		18	19.7475	4.25787	0.427932	99		18	19.0193	3.40753	0.23684	207		0	3.82848	0.304423	NA	no
spe-8	WBGene00004962	TXK	ENSG00000074966	15°C	RP	egg	45		29	30.2981	5.57191	0.546371	104		31	30.0714	4.42701	0.418314	112		-6.45161	0.7537	0.647451	NA	no
spe-8	WBGene00004962	TXK	ENSG00000074966	25°C	RP	egg	44		17	19.5652	6.30769	0.657622	92		17	19.1075	5.33744	0.553467	93		0	2.39534	0.99009	NA	no
srp-1	WBGene00005642	SERPINE2	ENSG00000135919	15°C	RP	egg	118		33	31.381	4.81261	0.469662	105		33	32.6571	5.48043	0.534836	105		0	-3.90784	0.173887	NA	no
srp-1	WBGene00005642	SERPINE2	ENSG00000135919	15°C	RP	egg	18		26	27.9886	3.80711	0.40584	88		28	27.7238	3.96013	0.386469	105		-7.14286	0.955233	0.781446	NA	no
srp-1	WBGene00005642	SERPINE2	ENSG00000135919	15°C	RP	egg	8		32	33.3776	5.20213	0.525495	98		32	34.5152	5.67192	0.570049	99		0	-3.29595	0.246857	NA	no
srp-1	WBGene00005642	SERPINE2	ENSG00000135919	25°C	RP	egg	117		18	21.0261	6.88433	0.641967	115		17.5	20.4434	5.97308	0.580157	106		2.85714	2.85026	0.611667	NA	no
srp-1	WBGene00005642	SERPINE2	ENSG00000135919	25°C	RP	egg	17		17	18.5054	4.06636	0.421662	93		17	17.6289	3.44395	0.349681	97		0	4.97202	0.270559	NA	no
srp-1	WBGene00005642	SERPINE2	ENSG00000135919	25°C	RP	egg	52		18	20.7426	6.61763	0.658479	101		18	18.96	3.86625	0.386625	100		0	9.40176	0.16335	NA	no
srp-1	WBGene00005642	SERPINE2	ENSG00000135919	25°C	RP	egg	64		18	19.5818	4.33967	0.413771	110		18	19.2973	4.10453	0.389585	111		0	1.47441	0.412279	NA	no
srp-2	WBGene00005643	SERPINE2	ENSG00000135919	15°C	RP	egg	37		29	29.581	3.98502	0.388898	105		27	28.1667	3.99181	0.384112	108		7.40741	5.02113	0.00345596	NA	no
srp-2	WBGene00005643	SERPINE2	ENSG00000135919	15°C	RP	egg	51		28	29.0097	5.22343	0.51468	103		28	28.3333	4.83046	0.478287	102		0	2.38721	0.422259	NA	no
srp-2	WBGene00005643	SERPINE2	ENSG00000135919	15°C	RP	egg	55		31	32.7913	5.31053	0.495209	115		31	31.9375	4.99239	0.471737	112		0	2.67336	0.241864	NA	no
srp-2	WBGene00005643	SERPINE2	ENSG00000135919	15°C	RP	egg	62		28	28.9333	4.69506	0.458191	105		32	31.8208	6.15792	0.59811	106		-12.5	-9.07402	4.8139e-05	NA	no
srp-2	WBGene00005643	SERPINE2	ENSG00000135919	25°C	RP	egg	121		22	24.6239	8.70961	0.805204	117		19	19.8174	3.9837	0.371482	115		15.7895	24.2542	8.63431e-05	NA	yes
srp-2	WBGene00005643	SERPINE2	ENSG00000135919	25°C	RP	egg	36		21	21.6518	5.52098	0.521684	112		18	19.4091	4.17791	0.398348	110		16.6667	11.5549	0.0010825	NA	yes
srp-2	WBGene00005643	SERPINE2	ENSG00000135919	25°C	RP	egg	50		20	21.3302	6.49355	0.630709	106		17	18.2286	3.75514	0.366464	105		17.6471	17.0151	0.00130356	NA	yes
srp-2	WBGene00005643	SERPINE2	ENSG00000135919	25°C	RP	egg	52		18	21.2667	7.24683	0.661542	120		18	18.96	3.86625	0.386625	100		0	12.166	0.107239	NA	yes
srp-3	WBGene00005644	SERPINE2	ENSG00000135919	15°C	RP	egg	14		36	36.4362	5.7857	0.59675	94		30	31.9032	4.87788	0.619492	62		20	14.2084	5.12193e-07	NA	no
srp-3	WBGene00005644	SERPINE2	ENSG00000135919	15°C	RP	egg	25		33	32.567	5.1799	0.52594	97		31	31.25	4.62181	0.462181	100		6.45161	4.21443	0.0823005	NA	no
srp-3	WBGene00005644	SERPINE2	ENSG00000135919	15°C	RP	egg	51		28	29.495	5.68968	0.566144	101		28	28.3333	4.83046	0.478287	102		0	4.10017	0.21965	NA	no
srp-3	WBGene00005644	SERPINE2	ENSG00000135919	25°C	RP	egg	13		18	21.338	6.25401	0.742215	71		17	18.732	4.07102	0.41335	97		5.88235	13.9124	0.0211273	NA	yes
srp-3	WBGene00005644	SERPINE2	ENSG00000135919	25°C	RP	egg	24		18	18.8866	4.23742	0.430245	97		17	17.3333	2.45211	0.239301	105		5.88235	8.96114	0.0463229	NA	yes
srp-3	WBGene00005644	SERPINE2	ENSG00000135919	25°C	RP	egg	50		19	19.8387	4.99628	0.51809	93		17	18.2286	3.75514	0.366464	105		11.7647	8.83305	0.00785508	NA	yes
srp-5	WBGene00005646	SERPINE2	ENSG00000135919	15°C	RP	egg	33		31	30.1481	3.48512	0.335356	108		31	30.5294	3.96196	0.392293	102		0	-1.24884	0.599442	NA	no
srp-5	WBGene00005646	SERPINE2	ENSG00000135919	25°C	RP	egg	52		19	19.7636	4.71174	0.449247	110		18	18.96	3.86625	0.386625	100		5.55556	4.23859	0.285339	NA	no
srp-5	WBGene00005646	SERPINE2	ENSG00000135919	25°C	RP	egg	54		19	20.7373	6.03328	0.555409	118		18	20.1207	5.77424	0.536125	116		5.55556	3.0645	0.339317	NA	no
srp-6	WBGene00005647	SERPINE2	ENSG00000135919	15°C	RP	egg	14		29	31.5556	4.61475	0.444055	108		30	31.9032	4.87788	0.619492	62		-3.33333	-1.08977	0.767433	NA	no
srp-6	WBGene00005647	SERPINE2	ENSG00000135919	15°C	RP	egg	25		28	28.8981	2.96377	0.285189	108		31	31.25	4.62181	0.462181	100		-9.67742	-7.52593	0.000218827	NA	no
srp-6	WBGene00005647	SERPINE2	ENSG00000135919	25°C	RP	egg	13		21	21.5269	5.45653	0.565816	93		17	18.732	4.07102	0.41335	97		23.5294	14.9206	0.000215839	NA	yes
srp-6	WBGene00005647	SERPINE2	ENSG00000135919	25°C	RP	egg	24		18	18.0189	2.55597	0.248258	106		17	17.3333	2.45211	0.239301	105		5.88235	3.95501	0.0308685	NA	yes
srp-6	WBGene00005647	SERPINE2	ENSG00000135919	25°C	RP	egg	50		20	21.8952	7.10759	0.693629	105		17	18.2286	3.75514	0.366464	105		17.6471	20.1149	6.31415e-05	NA	yes
srp-7	WBGene00005648	SERPINE2	ENSG00000135919	15°C	RP	egg	14		29	29.049	4.05501	0.401506	102		30	31.9032	4.87788	0.619492	62		-3.33333	-8.94645	0.000867838	NA	no
srp-7	WBGene00005648	SERPINE2	ENSG00000135919	15°C	RP	egg	25		28	28.9048	3.65199	0.356397	105		31	31.25	4.62181	0.462181	100		-9.67742	-7.50476	0.000419913	NA	no
srp-7	WBGene00005648	SERPINE2	ENSG00000135919	25°C	RP	egg	13		18	20.3269	5.25919	0.515706	104		17	18.732	4.07102	0.41335	97		5.88235	8.51467	0.0327226	NA	yes
srp-7	WBGene00005648	SERPINE2	ENSG00000135919	25°C	RP	egg	24		18	18.9859	3.98028	0.472373	71		17	17.3333	2.45211	0.239301	105		5.88235	9.53413	0.00685994	NA	yes
srp-7	WBGene00005648	SERPINE2	ENSG00000135919	25°C	RP	egg	50		19	21.2897	6.76981	0.654463	107		17	18.2286	3.75514	0.366464	105		11.7647	16.7931	0.000984058	NA	yes
srp-8	WBGene00005649	SERPINE2	ENSG00000135919	15°C	RP	egg	29		24	25.0092	2.3511	0.225195	109		26	27.9608	3.82778	0.379007	102		-7.69231	-10.5562	3.95084e-14	NA	no
srp-8	WBGene00005649	SERPINE2	ENSG00000135919	15°C	RP	egg	35		31	30.198	5.09317	0.50679	101		30	30.243	5.88385	0.568813	107		3.33333	-0.148698	0.704287	NA	no
srp-8	WBGene00005649	SERPINE2	ENSG00000135919	25°C	RP	egg	28		18	19.6604	4.4889	0.436001	106		16	16.7524	3.73595	0.364591	105		12.5	17.3587	4.83935e-08	NA	no
srp-8	WBGene00005649	SERPINE2	ENSG00000135919	25°C	RP	egg	34		19	20.6449	5.10318	0.493344	107		18	19.3274	3.37121	0.317137	113		5.55556	6.81635	0.31676	NA	no
srp-8	WBGene00005649	SERPINE2	ENSG00000135919	25°C	RP	egg	46		20	21.3913	5.31251	0.495394	115		18	19.3918	3.95958	0.402034	97		11.1111	10.3114	0.00291296	NA	no
srp-8	WBGene00005649	SERPINE2	ENSG00000135919	25°C	RP	egg	69		19	22.0098	7.47603	0.740237	102		18	20.0098	5.62261	0.556722	102		5.55556	9.9951	0.0680589	NA	no
sur-6	WBGene00006352	PPP2R2B	ENSG00000156475	15°C	HCO	egg	4		26	27.8416	4.53813	0.451561	101		28	29.3981	4.07368	0.401392	103		-7.14286	-5.29448	0.00025233	NA	no
sur-6	WBGene00006352	PPP2R2B	ENSG00000156475	25°C	HCO	egg	41		18	18.8796	3.60612	0.346999	108		18	19.0283	3.62388	0.351983	106		0	-0.781322	0.601233	NA	no
sym-3	WBGene00006368	FAM102A	ENSG00000167106	15°C	HCO	egg	18		28	28.1735	4.42585	0.447078	98		28	27.7238	3.96013	0.386469	105		0	1.62193	0.35128	NA	no
sym-3	WBGene00006368	FAM102A	ENSG00000167106	15°C	HCO	egg	8		31	32.0833	4.66942	0.476571	96		32	34.5152	5.67192	0.570049	99		-3.125	-7.04565	0.00324918	NA	no
sym-3	WBGene00006368	FAM102A	ENSG00000167106	25°C	HCO	egg	17		17	17.9307	3.24425	0.322815	101		17	17.6289	3.44395	0.349681	97		0	1.71212	0.191842	NA	no
T01D3.6	WBGene00011330	FCGBP	ENSG00000275395	15°C	HCO	egg	4		31	30.5699	4.80805	0.498572	93		28	29.3981	4.07368	0.401392	103		10.7143	3.98609	0.0514886	NA	no
T01D3.6	WBGene00011330	FCGBP	ENSG00000275395	15°C	HCO	egg	47		27	29.3182	5.00446	0.477157	110		29	31.3053	6.90216	0.708147	95		-6.89655	-6.34744	0.0358319	NA	no
T01D3.6	WBGene00011330	FCGBP	ENSG00000275395	25°C	HCO	egg	41		17	18.0625	2.51234	0.256414	96		18	19.0283	3.62388	0.351983	106		-5.55556	-5.07561	0.0629376	NA	no
T13H5.1	WBGene00011755	PTPRK	ENSG00000152894	15°C	RP	L4	16		33	35.1084	6.19404	0.679884	83		31	32.5481	5.41461	0.530947	104		6.45161	7.86638	0.000747738	NA	no
T13H5.1	WBGene00011755	PTPRK	ENSG00000152894	15°C	RP	L4	25		31	30.8384	3.56487	0.358283	99		31	31.25	4.62181	0.462181	100		0	-1.31717	0.771637	NA	no
T13H5.1	WBGene00011755	PTPRK	ENSG00000152894	15°C	RP	L4	47		29	29.875	5.50696	0.520359	112		29	31.3053	6.90216	0.708147	95		0	-4.56876	0.123339	NA	no
T13H5.1	WBGene00011755	PTPRK	ENSG00000152894	15°C	RP	L4	53		31	30.7698	5.5095	0.490825	126		31	31.4273	5.44777	0.519424	110		0	-2.09191	0.358379	NA	no
T13H5.1	WBGene00011755	PTPRK	ENSG00000152894	25°C	RP	L4	15		21	20.3832	4.04607	0.391148	107		17	18.0095	3.62548	0.353811	105		23.5294	13.18	1.34237e-05	NA	yes
T13H5.1	WBGene00011755	PTPRK	ENSG00000152894	25°C	RP	L4	24		18	18.9412	3.03651	0.36823	68		17	17.3333	2.45211	0.239301	105		5.88235	9.27602	0.000188758	NA	yes
T13H5.1	WBGene00011755	PTPRK	ENSG00000152894	25°C	RP	L4	50		22	22.9174	7.3335	0.702421	109		17	18.2286	3.75514	0.366464	105		29.4118	25.7226	3.49797e-07	NA	yes
T22D1.3	WBGene00020682	IMPDH2	ENSG00000178035	15°C	HCO	egg	33		31	31.5047	4.88427	0.47218	107		31	30.5294	3.96196	0.392293	102		0	3.1945	0.31731	NA	yes
T22D1.3	WBGene00020682	IMPDH2	ENSG00000178035	15°C	HCO	egg	53		31	33.2124	6.50474	0.611914	113		31	31.4273	5.44777	0.519424	110		0	5.68015	0.0482546	NA	yes
T22D1.3	WBGene00020682	IMPDH2	ENSG00000178035	15°C	HCO	egg	62		36	36.8298	7.78838	0.80331	94		32	31.8208	6.15792	0.59811	106		12.5	15.7414	7.04205e-05	NA	yes
T22D1.3	WBGene00020682	IMPDH2	ENSG00000178035	15°C	HCO	egg	70		38	38.2675	9.35098	0.746289	157		31	32.266	6.78419	0.699736	94		22.5806	18.6003	5.05976e-07	NA	yes
T22D1.3	WBGene00020682	IMPDH2	ENSG00000178035	25°C	HCO	egg	41		17	18.0196	3.01475	0.298505	102		18	19.0283	3.62388	0.351983	106		-5.55556	-5.30102	0.0160145	NA	no
T28H10.3	WBGene00012144	LGMN	ENSG00000100600	15°C	HCO	egg	45		29	28.8947	3.82439	0.358187	114		31	30.0714	4.42701	0.418314	112		-6.45161	-3.91299	0.00228153	NA	no
T28H10.3	WBGene00012144	LGMN	ENSG00000100600	15°C	HCO	egg	51		28	26.5895	4.31103	0.442303	95		28	28.3333	4.83046	0.478287	102		0	-6.1548	0.012805	NA	no
T28H10.3	WBGene00012144	LGMN	ENSG00000100600	25°C	HCO	egg	44		22	22.1791	6.30278	0.770007	67		17	19.1075	5.33744	0.553467	93		29.4118	16.0752	0.000884542	NA	yes
T28H10.3	WBGene00012144	LGMN	ENSG00000100600	25°C	HCO	egg	50		20	20.8889	6.12763	0.5665	117		17	18.2286	3.75514	0.366464	105		17.6471	14.5942	0.0101195	NA	yes
T28H10.3	WBGene00012144	LGMN	ENSG00000100600	25°C	HCO	egg	52		18	20.3196	5.9504	0.604171	97		18	18.96	3.86625	0.386625	100		0	7.17082	0.217951	NA	yes
T28H10.3	WBGene00012144	LGMN	ENSG00000100600	25°C	HCO	egg	69		21	22.9266	7.03918	0.674232	109		18	20.0098	5.62261	0.556722	102		16.6667	14.5769	0.000942902	NA	yes
tag-180	WBGene00007041	CACNA2D2	ENSG00000007402	15°C	HCO	egg	47		29	30.6818	5.75323	0.548549	110		29	31.3053	6.90216	0.708147	95		0	-1.9915	0.710528	NA	no
tag-180	WBGene00007041	CACNA2D2	ENSG00000007402	25°C	HCO	egg	46		18	20.4957	5.63101	0.525095	115		18	19.3918	3.95958	0.402034	97		0	5.69262	0.489751	NA	no
try-3	WBGene00006621	GZMH	ENSG00000100450	15°C	RP	egg	29		26	27.2024	3.7345	0.407468	84		26	27.9608	3.82778	0.379007	102		0	-2.71238	0.0461355	NA	no
try-3	WBGene00006621	GZMH	ENSG00000100450	15°C	RP	egg	35		31	30.1121	5.0513	0.488327	107		30	30.243	5.88385	0.568813	107		3.33333	-0.432633	0.451172	NA	no
try-3	WBGene00006621	GZMH	ENSG00000100450	25°C	RP	egg	28		17	17.7364	3.41254	0.325373	110		16	16.7524	3.73595	0.364591	105		6.25	5.87369	0.00277824	NA	yes
try-3	WBGene00006621	GZMH	ENSG00000100450	25°C	RP	egg	34		19	20.8349	4.99354	0.478294	109		18	19.3274	3.37121	0.317137	113		5.55556	7.79943	0.0173919	NA	yes
try-3	WBGene00006621	GZMH	ENSG00000100450	25°C	RP	egg	54		21	21.4793	6.61954	0.601776	121		18	20.1207	5.77424	0.536125	116		16.6667	6.7525	0.111107	NA	yes
try-3	WBGene00006621	GZMH	ENSG00000100450	25°C	RP	egg	69		21	24.3276	8.483	0.787627	116		18	20.0098	5.62261	0.556722	102		16.6667	21.5783	6.31562e-05	NA	yes
tsp-3	WBGene00006629	TSPAN13	ENSG00000106537	15°C	RP	egg	47		29	30.2162	5.49943	0.521983	111		29	31.3053	6.90216	0.708147	95		0	-3.4788	0.2813	NA	no
tsp-3	WBGene00006629	TSPAN13	ENSG00000106537	25°C	RP	egg	46		22	23.0254	6.68262	0.615185	118		18	19.3918	3.95958	0.402034	97		22.2222	18.7382	4.99082e-05	NA	yes
tsp-3	WBGene00006629	TSPAN13	ENSG00000106537	25°C	RP	egg	52		21	23.2973	7.38868	0.701303	111		18	18.96	3.86625	0.386625	100		16.6667	22.876	8.25132e-07	NA	yes
tsp-3	WBGene00006629	TSPAN13	ENSG00000106537	25°C	RP	egg	60		23	24.6063	8.7334	0.774964	127		19	20.6337	6.34464	0.631315	101		21.0526	19.2532	0.000732239	NA	yes
unc-115	WBGene00006839	ABLIM1	ENSG00000099204	15°C	HCO	L4	16		31	32.2556	4.96632	0.523496	90		31	32.5481	5.41461	0.530947	104		0	-0.898736	0.914492	NA	no
unc-115	WBGene00006839	ABLIM1	ENSG00000099204	15°C	HCO	L4	25		31	32.9894	6.17399	0.636799	94		31	31.25	4.62181	0.462181	100		0	5.56596	0.100399	NA	no
unc-115	WBGene00006839	ABLIM1	ENSG00000099204	15°C	HCO	L4	27		28	27.9596	4.14758	0.416848	99		28	28.1818	2.90896	0.277359	110		0	-0.78853	0.361827	NA	no
unc-115	WBGene00006839	ABLIM1	ENSG00000099204	25°C	HCO	L4	15		21	19.3077	3.59632	0.352648	104		17	18.0095	3.62548	0.353811	105		23.5294	7.20823	0.00976761	NA	no
unc-115	WBGene00006839	ABLIM1	ENSG00000099204	25°C	HCO	L4	24		19	19.6909	3.71643	0.354348	110		17	17.3333	2.45211	0.239301	105		11.7647	13.6014	8.84311e-08	NA	no
unc-115	WBGene00006839	ABLIM1	ENSG00000099204	25°C	HCO	L4	26		17	17.3276	3.32132	0.43611	58		17	18.0928	3.71955	0.377663	97		0	-4.2293	0.2608	NA	no
unc-115	WBGene00006839	ABLIM1	ENSG00000099204	25°C	HCO	L4	65		18	19.252	4.77458	0.430509	123		18	18.7064	3.68506	0.352965	109		0	2.9167	0.662039	NA	no
unc-36	WBGene00006772	CACNA2D2	ENSG00000007402	15°C	RP	egg	45		29	30.8846	4.69932	0.460807	104		31	30.0714	4.42701	0.418314	112		-6.45161	2.70418	0.658079	NA	no
unc-36	WBGene00006772	CACNA2D2	ENSG00000007402	25°C	RP	egg	44		22	23.113	8.4633	0.789207	115		17	19.1075	5.33744	0.553467	93		29.4118	20.963	0.000910081	NA	yes
unc-36	WBGene00006772	CACNA2D2	ENSG00000007402	25°C	RP	egg	50		19	21.8019	6.66393	0.647258	106		17	18.2286	3.75514	0.366464	105		11.7647	19.6028	8.23765e-05	NA	yes
unc-36	WBGene00006772	CACNA2D2	ENSG00000007402	25°C	RP	egg	61		26	27.1792	10.4241	1.01248	106		17.5	19.5909	5.34034	0.509181	110		48.5714	38.734	1.21828e-08	NA	yes
unc-82	WBGene00006814	NUAK1	ENSG00000074590	15°C	HCO	egg	14		29	31.27	4.78604	0.478604	100		30	31.9032	4.87788	0.619492	62		-3.33333	-1.98483	0.631888	NA	no
unc-82	WBGene00006814	NUAK1	ENSG00000074590	15°C	HCO	egg	22		31	31.8193	3.90792	0.42895	83		31	30.9341	3.72321	0.390298	91		0	2.86161	0.0913802	NA	no
unc-82	WBGene00006814	NUAK1	ENSG00000074590	15°C	HCO	egg	37		32	31.3211	4.91197	0.470481	109		27	28.1667	3.99181	0.384112	108		18.5185	11.1992	2.84062e-06	NA	no
unc-82	WBGene00006814	NUAK1	ENSG00000074590	25°C	HCO	egg	13		21	22.5104	5.78382	0.590308	96		17	18.732	4.07102	0.41335	97		23.5294	20.1712	4.26818e-07	NA	no
unc-82	WBGene00006814	NUAK1	ENSG00000074590	25°C	HCO	egg	21		17	17.8333	3.46167	0.364892	90		17	17.5758	2.58761	0.260065	99		0	1.46552	0.747003	NA	no
unc-82	WBGene00006814	NUAK1	ENSG00000074590	25°C	HCO	egg	36		21	23.2845	8.19205	0.760613	116		18	19.4091	4.17791	0.398348	110		16.6667	19.9669	0.00573511	NA	no
unc-82	WBGene00006814	NUAK1	ENSG00000074590	25°C	HCO	egg	60		18	22.0796	8.97531	0.844326	113		19	20.6337	6.34464	0.631315	101		-5.26316	7.00788	0.894785	NA	no
Y54G11A.4	WBGene00013215	TTC38	ENSG00000075234	15°C	HCO	egg	12		28	28.6	5.3439	0.563297	90		31	30.6868	5.20685	0.385958	182		-9.67742	-6.80036	0.00526433	NA	no
Y54G11A.4	WBGene00013215	TTC38	ENSG00000075234	15°C	HCO	egg	22		31	30.7347	3.65962	0.369677	98		31	30.9341	3.72321	0.390298	91		0	-0.644506	0.921609	NA	no
Y54G11A.4	WBGene00013215	TTC38	ENSG00000075234	25°C	HCO	egg	11		21	21.0891	5.36302	0.53364	101		17	18.2965	4.63491	0.32856	199		23.5294	15.2632	1.19132e-06	NA	yes
Y54G11A.4	WBGene00013215	TTC38	ENSG00000075234	25°C	HCO	egg	21		20	20.1739	3.4212	0.411864	69		17	17.5758	2.58761	0.260065	99		17.6471	14.7826	2.92281e-06	NA	yes
Y54G11A.4	WBGene00013215	TTC38	ENSG00000075234	25°C	HCO	egg	65		18	20.4086	5.90548	0.61237	93		18	18.7064	3.68506	0.352965	109		0	9.09944	0.419123	NA	yes
Y54G11A.4	WBGene00013215	TTC38	ENSG00000075234	25°C	HCO	egg	69		21	23.5526	8.46658	0.792968	114		18	20.0098	5.62261	0.556722	102		16.6667	17.7055	0.00741145	NA	yes
Y54G11A.7	WBGene00013216	TTC38	ENSG00000075234	15°C	HCO	egg	12		28	28.1828	3.65331	0.37883	93		31	30.6868	5.20685	0.385958	182		-9.67742	-8.15991	8.91764e-05	NA	no
Y54G11A.7	WBGene00013216	TTC38	ENSG00000075234	15°C	HCO	egg	22		31	29.8571	3.16879	0.320096	98		31	30.9341	3.72321	0.390298	91		0	-3.48135	0.069925	NA	no
Y54G11A.7	WBGene00013216	TTC38	ENSG00000075234	25°C	HCO	egg	11		21	21.3253	5.61815	0.616672	83		17	18.2965	4.63491	0.32856	199		23.5294	16.5541	1.1866e-05	NA	yes
Y54G11A.7	WBGene00013216	TTC38	ENSG00000075234	25°C	HCO	egg	21		22	21.5234	4.28984	0.414715	107		17	17.5758	2.58761	0.260065	99		29.4118	22.4605	1.54785e-11	NA	yes
Y54G11A.7	WBGene00013216	TTC38	ENSG00000075234	25°C	HCO	egg	61		23	24.7957	9.05486	0.938945	93		17.5	19.5909	5.34034	0.509181	110		31.4286	26.5674	2.19122e-05	NA	yes
zyg-12	WBGene00006997	HOOK1	ENSG00000134709	15°C	HCO	egg	47		27	28.8774	6.19939	0.602138	106		29	31.3053	6.90216	0.708147	95		-6.89655	-7.75558	0.00028643	NA	no
zyg-12	WBGene00006997	HOOK1	ENSG00000134709	25°C	HCO	egg	46		22	23.1071	5.55944	0.525317	112		18	19.3918	3.95958	0.402034	97		22.2222	19.1596	9.59381e-08	NA	no
zyg-12	WBGene00006997	HOOK1	ENSG00000134709	25°C	HCO	egg	52		18	19.3964	4.50712	0.427797	111		18	18.96	3.86625	0.386625	100		0	2.30167	0.552511	NA	no
zyg-12	WBGene00006997	HOOK1	ENSG00000134709	25°C	HCO	egg	61		21	23.3	5.02729	1.12414	20		17.5	19.5909	5.34034	0.509181	110		20	18.9327	0.00169907	NA	no
zyg-12	WBGene00006997	HOOK1	ENSG00000134709	25°C	HCO	egg	69		18.5	22.2931	8.34164	0.774502	116		18	20.0098	5.62261	0.556722	102		2.77778	11.4109	0.187254	NA	no
