# Supplementary material for: Caenorhabditis elegans orthologs of human genes differentially expressed with age are enriched for determinants of longevity
Source: Aging Cell. 2017 Apr 12;16(4):672–82. doi: 10.1111/acel.12595 (PMC5506438; doi:10.1111/acel.12595)
Supplement: Supplementary file 6 — Table S5 Summary statistics for C. elegans lifespan screen (Random gene set). [file ACEL-16-672-s006.xlsx]

## Sheet: S5
Table S5. Summary statistics for C. elegans lifespan screen (Random gene set). EV = empty vector; SD = standard deviation; SE = standard error.
RNAi Target									Lifespan (Target RNAi)						Lifespan (EV RNAi)						Change in Lifespan (Target vs. EV RNAi)
Worm Gene	Wormbase ID	Human Ortholog	Human Ensembl ID	Temperature	Ortholog Category	RNAi Stage	Experiment ID		Median	Mean	SD	SE	N		Median	Mean	SD	SE	N		% Median	% Mean	P	P (Bonferroni)	Long Lived?
acin-1	WBGene00016601	ACIN1	ENSG00000100813	15°C	HCO	egg	pooled		29	30.7647	2.9557	0.292658	102		29	30.0795	4.9578	0.528504	88		0	2.27783	0.152535	1	no
acin-1	WBGene00016601	ACIN1	ENSG00000100813	25°C	HCO	egg	pooled		18	18.3426	2.94549	0.28343	108		18	18.3241	3.06572	0.294999	108		0	0.101061	0.642709	1	no
ags-3	WBGene00000092	GPSM1	ENSG00000160360	15°C	HCO	egg	pooled		29	28.5714	5.17528	0.522782	98		29	30.4545	4.94082	0.526693	88		0	-6.18337	0.00847577	1	no
ags-3	WBGene00000092	GPSM1	ENSG00000160360	25°C	HCO	egg	pooled		18	19.2762	3.87669	0.378327	105		18	20.16	4.94765	0.494765	100		0	-4.38398	0.287333	1	no
amx-1	WBGene00000137	KDM1B	ENSG00000165097	15°C	HCO	egg	pooled		29	31.3122	6.3759	0.428889	221		31	31.8537	5.84887	0.345248	287		-6.45161	-1.69978	0.206115	1	no
amx-1	WBGene00000137	KDM1B	ENSG00000165097	25°C	HCO	egg	pooled		17.5	18.3396	4.64735	0.45139	106		18	20.16	4.94765	0.494765	100		-2.77778	-9.02965	0.00491806	0.590167	no
atf-8	WBGene00017535	DBP	ENSG00000105516	15°C	RP	egg	pooled		33	32.4609	5.43105	0.506448	115		33	32.6571	5.48043	0.534836	105		0	-0.601012	0.834138	1	no
atf-8	WBGene00017535	DBP	ENSG00000105516	25°C	RP	egg	pooled		17	19.0962	4.72243	0.463072	104		17.5	20.4434	5.97308	0.580157	106		-2.85714	-6.59011	0.244418	1	no
B0310.2	WBGene00015138	PLAGL2	ENSG00000126003	15°C	RP	egg	pooled		33	32.6574	4.58189	0.440892	108		33	32.6571	5.48043	0.534836	105		0	0.000810084	0.722518	1	no
B0310.2	WBGene00015138	PLAGL2	ENSG00000126003	25°C	RP	egg	pooled		21	22.2308	6.41225	0.363022	312		19	20.1807	5.11651	0.280805	332		10.5263	10.1584	6.46538e-05	0.00775846	yes
B0491.7	WBGene00007194	DPH5	ENSG00000117543	15°C	HCO	egg	pooled		29	30	4.44656	0.414644	115		29	30.4545	4.94082	0.526693	88		0	-1.49254	0.689862	1	no
B0491.7	WBGene00007194	DPH5	ENSG00000117543	25°C	HCO	egg	pooled		18	19.375	4.50499	0.44175	104		18	20.16	4.94765	0.494765	100		0	-3.89385	0.564282	1	no
C06G1.5	WBGene00015548	PPP2R3A	ENSG00000073711	15°C	HCO	egg	pooled		33	32.1017	4.55782	0.342586	177		32	31.4819	5.39105	0.388057	193		3.125	1.96885	0.0801274	1	no
C06G1.5	WBGene00015548	PPP2R3A	ENSG00000073711	25°C	HCO	egg	pooled		16	15.9189	1.68488	0.159922	111		18	18.3241	3.06572	0.294999	108		-11.1111	-13.1257	1.54353e-11	1.85223e-09	no
ccch-1	WBGene00009532	ZFP36L1	ENSG00000185650	15°C	HCO	egg	pooled		29	30.0588	5.53982	0.548524	102		29	30.4545	4.94082	0.526693	88		0	-1.29939	0.500038	1	no
ccch-1	WBGene00009532	ZFP36L1	ENSG00000185650	25°C	HCO	egg	pooled		21	22.0605	6.34862	0.325678	380		18	20.1759	5.07225	0.244039	432		16.6667	9.34084	1.95026e-05	0.00234031	yes
cebp-2	WBGene00016754	CEBPD	ENSG00000221869	15°C	RP	egg	pooled		33	32.8319	6.01597	0.551483	119		33	34.3737	6.34	0.637194	99		0	-4.48541	0.0596937	1	no
cebp-2	WBGene00016754	CEBPD	ENSG00000221869	25°C	RP	egg	pooled		20	21.313	6.18766	0.577002	115		18	20.4815	5.78183	0.556357	108		11.1111	4.06007	0.250745	1	no
ces-2	WBGene00000469	DBP	ENSG00000105516	15°C	RP	egg	pooled		29	30.7532	3.66044	0.417146	77		29	30.0795	4.9578	0.528504	88		0	2.23973	0.28391	1	no
ces-2	WBGene00000469	DBP	ENSG00000105516	25°C	RP	egg	pooled		17	17.3564	2.69289	0.267953	101		18	18.3241	3.06572	0.294999	108		-5.55556	-5.28069	0.0156645	1	no
clec-47	WBGene00011668	CHODL	ENSG00000154645	15°C	RP	egg	pooled		33	32.0309	4.80333	0.487704	97		33	34.3737	6.34	0.637194	99		0	-6.8157	0.0128542	1	no
clec-47	WBGene00011668	CHODL	ENSG00000154645	25°C	RP	egg	pooled		20	21.9182	6.51518	0.365353	318		19	20.1946	5.05179	0.276422	334		5.26316	8.53509	0.00323587	0.388305	no
dct-13	WBGene00013794	ZFP36L1	ENSG00000185650	15°C	HCO	egg	pooled		32	31.6919	5.11812	0.352346	211		32	32.5294	6.03689	0.441461	187		0	-2.5745	0.4032	1	no
dct-13	WBGene00013794	ZFP36L1	ENSG00000185650	25°C	HCO	egg	pooled		18	19.5938	4.56386	0.329369	192		18	20.3269	5.38641	0.37348	208		0	-3.60691	0.35834	1	no
eif-3.J	WBGene00012738	EIF3J	ENSG00000104131	15°C	HCO	egg	pooled		34	35.3084	7.25954	0.481833	227		31	31.8537	5.84887	0.345248	287		9.67742	10.8456	1.25501e-09	1.50602e-07	yes
eif-3.J	WBGene00012738	EIF3J	ENSG00000104131	25°C	HCO	egg	pooled		17	18.1781	3.45343	0.404193	73		18	20.16	4.94765	0.494765	100		-5.55556	-9.83094	0.0071304	0.855648	no
epi-1	WBGene00001328	LAMC3	ENSG00000050555	15°C	RP	egg	pooled		33	32.48	4.97566	0.497566	100		33	34.3737	6.34	0.637194	99		0	-5.50926	0.062065	1	no
epi-1	WBGene00001328	LAMC3	ENSG00000050555	25°C	RP	egg	pooled		18	19.8073	5.08352	0.486913	109		18	20.4815	5.78183	0.556357	108		0	-3.29147	0.440677	1	no
F19B2.5	WBGene00008944	HLTF	ENSG00000071794	15°C	RP	egg	pooled		29	29.0588	3.35911	0.332602	102		29	30.0795	4.9578	0.528504	88		0	-3.39341	0.161657	1	no
F19B2.5	WBGene00008944	HLTF	ENSG00000071794	25°C	RP	egg	pooled		17	18.1917	3.37389	0.307992	120		18	18.3241	3.06572	0.294999	108		-5.55556	-0.722587	0.351991	1	no
F23C8.7	WBGene00017736	FES	ENSG00000182511	15°C	RP	egg	pooled		33	32.0957	4.11666	0.383881	115		33	34.3737	6.34	0.637194	99		0	-6.6274	0.0167877	1	no
F23C8.7	WBGene00017736	FES	ENSG00000182511	25°C	RP	egg	pooled		20	21.1071	6.20427	0.586248	112		18	20.4815	5.78183	0.556357	108		11.1111	3.05477	0.472296	1	no
F26E4.5	WBGene00009160	FES	ENSG00000182511	15°C	RP	egg	pooled		31	32.9246	6.85413	0.485877	199		31	33.0806	5.78077	0.397965	211		0	-0.471411	0.485786	1	no
F26E4.5	WBGene00009160	FES	ENSG00000182511	25°C	RP	egg	pooled		19.5	22.0245	7.46887	0.413662	326		18	20.2985	5.60799	0.306397	335		8.33333	8.50325	0.00789892	0.947871	no
F54E12.2	WBGene00010061	HLTF	ENSG00000071794	15°C	RP	egg	pooled		30.5	30.6857	3.74376	0.447465	70		29	30.0795	4.9578	0.528504	88		5.17241	2.01522	0.256401	1	no
F54E12.2	WBGene00010061	HLTF	ENSG00000071794	25°C	RP	egg	pooled		17	18.1944	3.13693	0.301851	108		18	18.3241	3.06572	0.294999	108		-5.55556	-0.707428	0.573307	1	no
fmi-1	WBGene00001475	CELSR3	ENSG00000008300	15°C	RP	egg	pooled		33	33.2	5.00707	0.500707	100		33	34.3737	6.34	0.637194	99		0	-3.41463	0.285191	1	no
fmi-1	WBGene00001475	CELSR3	ENSG00000008300	25°C	RP	egg	pooled		20	21.3679	6.4103	0.622623	106		18	20.4815	5.78183	0.556357	108		11.1111	4.32802	0.19225	1	no
frk-1	WBGene00001487	FES	ENSG00000182511	15°C	RP	egg	pooled		33	32.2376	4.8211	0.479717	101		33	32.6571	5.48043	0.534836	105		0	-1.28462	0.622204	1	no
frk-1	WBGene00001487	FES	ENSG00000182511	25°C	RP	egg	pooled		20	21.4196	6.11988	0.578274	112		17.5	20.4434	5.97308	0.580157	106		14.2857	4.77536	0.0780506	1	no
H03A11.1	WBGene00010356	FAM20A	ENSG00000108950	15°C	RP	egg	pooled		29	30.5	4.09991	0.414154	98		29	30.0795	4.9578	0.528504	88		0	1.39781	0.338374	1	no
H03A11.1	WBGene00010356	FAM20A	ENSG00000108950	25°C	RP	egg	pooled		17	17.7387	3.07988	0.292329	111		18	18.3241	3.06572	0.294999	108		-5.55556	-3.19435	0.141718	1	no
hmg-1.2	WBGene00001972	HMGB2	ENSG00000164104	15°C	RP	L4	pooled		26	28.6857	3.65932	0.357114	105		33	32.6571	5.48043	0.534836	105		-21.2121	-12.161	4.66216e-08	5.59459e-06	no
hmg-1.2	WBGene00001972	HMGB2	ENSG00000164104	25°C	RP	L4	pooled		17	17.5315	4.25723	0.404078	111		17.5	20.4434	5.97308	0.580157	106		-2.85714	-14.2435	0.00037157	0.0445884	no
kal-1	WBGene00002181	KAL1	ENSG00000011201	15°C	HCO	egg	pooled		32	33.6912	6.79758	0.402654	285		31	32.3238	6.3295	0.377586	281		3.22581	4.23027	0.0104086	1	no
kal-1	WBGene00002181	KAL1	ENSG00000011201	25°C	HCO	egg	pooled		18	19.8959	5.74401	0.386384	221		18	19.4028	4.74168	0.32263	216		0	2.54165	0.849643	1	no
kin-14	WBGene00002198	FES	ENSG00000182511	15°C	RP	L4	pooled		29	30.2667	5.2247	0.426595	150		32	32.3529	6.10689	0.44658	187		-9.375	-6.44848	0.000720763	0.0864916	no
kin-14	WBGene00002198	FES	ENSG00000182511	25°C	RP	L4	pooled		18	18.3125	3.37193	0.318618	112		18	18.3241	3.06572	0.294999	108		0	-0.0631632	0.735342	1	no
kin-24	WBGene00002206	FES	ENSG00000182511	15°C	RP	L4	pooled		33	32.7636	5.82139	0.555048	110		33	34.3737	6.34	0.637194	99		0	-4.6841	0.05362	1	no
kin-24	WBGene00002206	FES	ENSG00000182511	25°C	RP	L4	pooled		20	21.7755	6.20198	0.626495	98		18	20.4815	5.78183	0.556357	108		11.1111	6.31804	0.167782	1	no
lid-1	WBGene00007711	ABHD5	ENSG00000011198	15°C	RP	egg	pooled		33	33.0367	5.0898	0.487514	109		33	34.3737	6.34	0.637194	99		0	-3.88971	0.161599	1	no
lid-1	WBGene00007711	ABHD5	ENSG00000011198	25°C	RP	egg	pooled		18	20.4957	5.65278	0.527125	115		18	20.4815	5.78183	0.556357	108		0	0.0691878	0.946641	1	no
lin-39	WBGene00003024	HOXB8	ENSG00000120068	15°C	RP	egg	pooled		40	41.9152	13.2791	1.03378	165		33	33.3472	6.62765	0.477069	193		21.2121	25.6934	4.28078e-11	5.13694e-09	yes
lin-39	WBGene00003024	HOXB8	ENSG00000120068	25°C	RP	egg	pooled		19	21.4742	6.99567	0.710303	97		18	20.4815	5.78183	0.556357	108		5.55556	4.84704	0.532679	1	no
lpin-1	WBGene00010425	LPIN1	ENSG00000134324	15°C	RP	egg	pooled		33	34.9038	7.06903	0.693176	104		33	32.6571	5.48043	0.534836	105		0	6.87967	0.0225021	1	no
lpin-1	WBGene00010425	LPIN1	ENSG00000134324	25°C	RP	egg	pooled		25	25.0946	7.92984	0.532216	222		18	20.3733	5.62434	0.381805	217		38.8889	23.1741	2.39787e-12	2.87745e-10	yes
lsd-1	WBGene00011615	KDM1B	ENSG00000165097	15°C	RP	egg	pooled		33	32.0278	4.23704	0.407709	108		33	34.3737	6.34	0.637194	99		0	-6.82486	0.0136233	1	no
lsd-1	WBGene00011615	KDM1B	ENSG00000165097	25°C	RP	egg	pooled		19	21.9018	6.44724	0.609206	112		18	20.4815	5.78183	0.556357	108		5.55556	6.93458	0.254936	1	no
mab-5	WBGene00003102	HOXB8	ENSG00000120068	15°C	RP	egg	pooled		29	30.9111	4.87748	0.514131	90		29	30.4545	4.94082	0.526693	88		0	1.49917	0.470214	1	no
mab-5	WBGene00003102	HOXB8	ENSG00000120068	25°C	RP	egg	pooled		18	20.03	5.22901	0.522901	100		18	20.16	4.94765	0.494765	100		0	-0.644841	0.520981	1	no
myo-2	WBGene00003514	MYH3	ENSG00000109063	15°C	HCO	egg	pooled		29	31.3619	6.15212	0.600385	105		29	30.4545	4.94082	0.526693	88		0	2.97939	0.433257	1	no
myo-2	WBGene00003514	MYH3	ENSG00000109063	25°C	HCO	egg	pooled		18	19.7265	4.63797	0.42878	117		18	20.16	4.94765	0.494765	100		0	-2.15032	0.488213	1	no
myo-3	WBGene00003515	MYH3	ENSG00000109063	15°C	HCO	L4	pooled		29	28.2308	5.08391	0.532939	91		29	30.4545	4.94082	0.526693	88		0	-7.30195	0.00667658	0.801189	no
myo-3	WBGene00003515	MYH3	ENSG00000109063	25°C	HCO	L4	pooled		18	18.6545	3.74028	0.356621	110		18	20.16	4.94765	0.494765	100		0	-7.46753	0.044212	1	no
myo-5	WBGene00019064	MYH3	ENSG00000109063	15°C	HCO	egg	pooled		32	32.3655	5.90818	0.42094	197		32	32.5294	6.03689	0.441461	187		0	-0.503943	0.8977	1	no
myo-5	WBGene00019064	MYH3	ENSG00000109063	25°C	HCO	egg	pooled		18	19.8466	5.93787	0.431916	189		18	20.3269	5.38641	0.37348	208		0	-2.36318	0.0434249	1	no
myo-6	WBGene00009730	MYH3	ENSG00000109063	15°C	RP	egg	pooled		27	26.9263	3.9336	0.403579	95		29	30.4545	4.94082	0.526693	88		-6.89655	-11.5852	4.31998e-07	5.18397e-05	no
myo-6	WBGene00009730	MYH3	ENSG00000109063	25°C	RP	egg	pooled		17	17.8333	3.68503	0.354592	108		18	20.16	4.94765	0.494765	100		-5.55556	-11.541	4.94223e-05	0.00593067	no
nmy-2	WBGene00003777	MYH14	ENSG00000105357	15°C	RP	egg	pooled		33	35.0118	6.82257	0.524813	169		33	32.4724	6.1182	0.433707	199		0	7.82041	0.000143311	0.0171973	yes
nmy-2	WBGene00003777	MYH14	ENSG00000105357	25°C	RP	egg	pooled		22	23.837	7.70965	0.431658	319		19	20.1807	5.11651	0.280805	332		15.7895	18.1176	2.67333e-09	3.208e-07	yes
npp-2	WBGene00003788	NUP85	ENSG00000125450	15°C	HCO	egg	pooled		33	33.2182	4.75719	0.45358	110		33	32.6571	5.48043	0.534836	105		0	1.71797	0.274851	1	no
npp-2	WBGene00003788	NUP85	ENSG00000125450	25°C	HCO	egg	pooled		21	22.387	7.13852	0.397198	323		19	20.1807	5.11651	0.280805	332		10.5263	10.9326	0.00082335	0.098802	no
pash-1	WBGene00011908	DGCR8	ENSG00000128191	15°C	HCO	egg	pooled		33	34.3702	6.46212	0.399231	262		31	31.7387	5.88331	0.347281	287		6.45161	8.29131	6.02886e-07	7.23463e-05	yes
pash-1	WBGene00011908	DGCR8	ENSG00000128191	25°C	HCO	egg	pooled		17	18.0283	3.25271	0.315931	106		18	18.3241	3.06572	0.294999	108		-5.55556	-1.61412	0.36837	1	no
pros-1	WBGene00000448	PROX2	ENSG00000119608	15°C	RP	L4	pooled		33	32.0746	5.97042	0.729402	67		33	32.6571	5.48043	0.534836	105		0	-1.78373	0.581993	1	no
pros-1	WBGene00000448	PROX2	ENSG00000119608	25°C	RP	L4	pooled		17	16.5263	3.99958	0.410348	95		17.5	20.4434	5.97308	0.580157	106		-2.85714	-19.1606	2.03475e-07	2.4417e-05	no
R107.2	WBGene00011298	CARKD	ENSG00000213995	15°C	HCO	egg	pooled		29	29.8182	4.55211	0.457504	99		29	30.4545	4.94082	0.526693	88		0	-2.08955	0.639966	1	no
R107.2	WBGene00011298	CARKD	ENSG00000213995	25°C	HCO	egg	pooled		18	19.7193	4.52624	0.423922	114		18	20.16	4.94765	0.494765	100		0	-2.18602	0.669169	1	no
R11E3.1	WBGene00020003	FES	ENSG00000182511	15°C	RP	egg	pooled		29	31.1419	4.75668	0.390997	148		32	32.3529	6.10689	0.44658	187		-9.375	-3.74324	0.0867775	1	no
R11E3.1	WBGene00020003	FES	ENSG00000182511	25°C	RP	egg	pooled		17	17.8919	2.95835	0.280794	111		18	18.3241	3.06572	0.294999	108		-5.55556	-2.35855	0.339256	1	no
ran-1	WBGene00004302	RAN	ENSG00000132341	15°C	HCO	egg	pooled		30	29.4949	4.79875	0.482293	99		33	32.6571	5.48043	0.534836	105		-9.09091	-9.68301	1.17109e-05	0.00140531	no
ran-1	WBGene00004302	RAN	ENSG00000132341	25°C	HCO	egg	pooled		17	17.7879	5.02904	0.505438	99		17.5	20.4434	5.97308	0.580157	106		-2.85714	-12.9896	0.000318079	0.0381695	no
smc-4	WBGene00004874	SMC4	ENSG00000113810	15°C	HCO	egg	pooled		29	29.5333	4.25375	0.448385	90		29	30.0795	4.9578	0.528504	88		0	-1.81589	0.327338	1	no
smc-4	WBGene00004874	SMC4	ENSG00000113810	25°C	HCO	egg	pooled		17	18.2661	3.24506	0.31082	109		18	18.3241	3.06572	0.294999	108		-5.55556	-0.316627	0.669275	1	no
spe-8	WBGene00004962	FES	ENSG00000182511	15°C	RP	egg	pooled		29	30.2981	5.57191	0.546371	104		31	30.0714	4.42701	0.418314	112		-6.45161	0.7537	0.647451	1	no
spe-8	WBGene00004962	FES	ENSG00000182511	25°C	RP	egg	pooled		17	19.5652	6.30769	0.657622	92		17	19.1075	5.33744	0.553467	93		0	2.39534	0.99009	1	no
spr-5	WBGene00005010	KDM1B	ENSG00000165097	15°C	RP	egg	pooled		29	30.7156	5.0901	0.487543	109		33	34.3737	6.34	0.637194	99		-12.1212	-10.6423	7.82968e-06	0.000939561	no
spr-5	WBGene00005010	KDM1B	ENSG00000165097	25°C	RP	egg	pooled		17	17.2212	3.83996	0.361233	113		18	20.4815	5.78183	0.556357	108		-5.55556	-15.918	1.47431e-06	0.000176917	no
srp-1	WBGene00005642	AGT	ENSG00000135744	15°C	RP	L4	pooled		29	29.8342	4.68858	0.337491	193		29	30.1905	5.37244	0.370733	210		0	-1.1801	0.715213	1	no
srp-1	WBGene00005642	AGT	ENSG00000135744	25°C	RP	L4	pooled		18	20.0191	5.73745	0.280293	419		18	19.1184	4.56993	0.2246	414		0	4.71136	0.0450044	1	no
T08A11.1	WBGene00011604	DEPDC5	ENSG00000100150	15°C	HCO	L4	pooled		33	33.6731	4.6581	0.456764	104		33	34.3737	6.34	0.637194	99		0	-2.03836	0.774996	1	no
T08A11.1	WBGene00011604	DEPDC5	ENSG00000100150	25°C	HCO	L4	pooled		20	21.1379	6.00854	0.557879	116		18	20.4815	5.78183	0.556357	108		11.1111	3.20509	0.294393	1	no
T20D3.3	WBGene00011857	COA4	ENSG00000181924	15°C	RP	egg	pooled		35	36.102	7.85704	0.561217	196		33	32.4724	6.1182	0.433707	199		6.06061	11.1777	1.24258e-06	0.000149109	yes
T20D3.3	WBGene00011857	COA4	ENSG00000181924	25°C	RP	egg	pooled		20	20.49	5.42813	0.542813	100		17.5	20.4434	5.97308	0.580157	106		14.2857	0.227965	0.592156	1	no
T23H2.3	WBGene00020742	HLTF	ENSG00000071794	15°C	RP	egg	pooled		29	30.7909	4.73537	0.4515	110		29	30.0795	4.9578	0.528504	88		0	2.36494	0.213711	1	no
T23H2.3	WBGene00020742	HLTF	ENSG00000071794	25°C	RP	egg	pooled		17	17.4674	2.47826	0.258377	92		18	18.3241	3.06572	0.294999	108		-5.55556	-4.67518	0.184877	1	no
tag-322	WBGene00044326	FAM98B	ENSG00000171262	15°C	RP	egg	pooled		32	33.8014	6.19551	0.372252	277		29	30.7798	5.62073	0.337717	277		10.3448	9.81703	8.11704e-10	9.74045e-08	yes
tag-322	WBGene00044326	FAM98B	ENSG00000171262	25°C	RP	egg	pooled		19	20.4037	5.08664	0.283467	322		18	19.1604	4.31446	0.241943	318		5.55556	6.48917	0.000590069	0.0708083	no
tsp-12	WBGene00006638	TSPAN14	ENSG00000108219	15°C	RP	L4	pooled		30	31.3017	4.99603	0.46387	116		33	32.6571	5.48043	0.534836	105		-9.09091	-4.15045	0.126009	1	no
tsp-12	WBGene00006638	TSPAN14	ENSG00000108219	25°C	RP	L4	pooled		18	20.5446	6.10699	0.577056	112		17.5	20.4434	5.97308	0.580157	106		2.85714	0.495253	0.835223	1	no
unc-54	WBGene00006789	MYH3	ENSG00000109063	15°C	HCO	egg	pooled		33	33.1963	6.49737	0.628125	107		33	32.6571	5.48043	0.534836	105		0	1.65085	0.769142	1	no
unc-54	WBGene00006789	MYH3	ENSG00000109063	25°C	HCO	egg	pooled		18	22.8529	9.42652	0.933365	102		17.5	20.4434	5.97308	0.580157	106		2.85714	11.7864	0.133562	1	no
usp-5	WBGene00020839	USP13	ENSG00000058056	15°C	RP	L4	pooled		29	28.9346	2.84264	0.274808	107		29	30.0795	4.9578	0.528504	88		0	-3.80646	0.0508798	1	no
usp-5	WBGene00020839	USP13	ENSG00000058056	25°C	RP	L4	pooled		16	16.0808	2.44814	0.246048	99		18	18.3241	3.06572	0.294999	108		-11.1111	-12.2422	2.6084e-08	3.13008e-06	no
vps-20	WBGene00022027	CHMP6	ENSG00000176108	15°C	HCO	L4	pooled		26	28.2747	4.58516	0.480655	91		33	32.6571	5.48043	0.534836	105		-21.2121	-13.4195	1.16844e-10	1.40213e-08	no
vps-20	WBGene00022027	CHMP6	ENSG00000176108	25°C	HCO	L4	pooled		13	13.4247	1.58042	0.184974	73		17.5	20.4434	5.97308	0.580157	106		-25.7143	-34.3325	9.36263e-24	1.12352e-21	no
Y105E8A.20	WBGene00013678	MARS2	ENSG00000247626	15°C	HCO	egg	pooled		29	31.5205	6.266	0.479173	171		32	32.3529	6.10689	0.44658	187		-9.375	-2.5731	0.106408	1	no
Y105E8A.20	WBGene00013678	MARS2	ENSG00000247626	25°C	HCO	egg	pooled		18	18.8846	3.32775	0.326313	104		18	18.3241	3.06572	0.294999	108		0	3.05904	0.171855	1	no
Y116A8C.38	WBGene00013811	FES	ENSG00000182511	15°C	HCO	egg	pooled		29	32.0857	5.68925	0.555214	105		33	34.3737	6.34	0.637194	99		-12.1212	-6.65631	0.00675963	0.811155	no
Y116A8C.38	WBGene00013811	FES	ENSG00000182511	25°C	HCO	egg	pooled		20	22.3036	6.61671	0.625221	112		18	20.4815	5.78183	0.556357	108		11.1111	8.89628	0.0403555	1	no
Y43F4B.10	WBGene00012807	CDK2AP1	ENSG00000111328	15°C	HCO	egg	pooled		27	27.4021	4.61578	0.468661	97		29	30.4545	4.94082	0.526693	88		-6.89655	-10.0231	2.69799e-05	0.00323758	no
Y43F4B.10	WBGene00012807	CDK2AP1	ENSG00000111328	25°C	HCO	egg	pooled		18	19.4685	4.3731	0.415076	111		18	20.16	4.94765	0.494765	100		0	-3.43022	0.476091	1	no
Y53G8AR.5	WBGene00021812	RNF25	ENSG00000163481	15°C	HCO	L4	pooled		33	32.7	6.23478	0.594463	110		33	32.6571	5.48043	0.534836	105		0	0.131234	0.903638	1	no
Y53G8AR.5	WBGene00021812	RNF25	ENSG00000163481	25°C	HCO	L4	pooled		20	22.39	7.4787	0.431783	300		19	20.1807	5.11651	0.280805	332		5.26316	10.9475	0.0011411	0.136933	no
Y55F3AM.14	WBGene00021931	ZNF467	ENSG00000181444	15°C	RP	L4	pooled		33	34.9901	7.75813	0.445693	303		30	31.6599	5.78452	0.33736	294		10	10.5188	1.82026e-08	2.18431e-06	yes
Y55F3AM.14	WBGene00021931	ZNF467	ENSG00000181444	25°C	RP	L4	pooled		19	21.0867	6.04732	0.336482	323		18	19.7063	4.77467	0.266912	320		5.55556	7.00507	0.0103304	1	no
Y66D12A.15	WBGene00013441	ERCC3	ENSG00000163161	15°C	HCO	egg	pooled		33	33.7157	5.56221	0.550741	102		33	32.6571	5.48043	0.534836	105		0	3.24138	0.166722	1	no
Y66D12A.15	WBGene00013441	ERCC3	ENSG00000163161	25°C	HCO	egg	pooled		18	20.5727	6.24053	0.595011	110		17.5	20.4434	5.97308	0.580157	106		2.85714	0.63263	0.922867	1	no
acin-1	WBGene00016601	ACIN1	ENSG00000100813	15°C	HCO	egg	114		29	30.7647	2.9557	0.292658	102		29	30.0795	4.9578	0.528504	88		0	2.27783	0.152535	NA	no
acin-1	WBGene00016601	ACIN1	ENSG00000100813	25°C	HCO	egg	113		18	18.3426	2.94549	0.28343	108		18	18.3241	3.06572	0.294999	108		0	0.101061	0.642709	NA	no
ags-3	WBGene00000092	GPSM1	ENSG00000160360	15°C	HCO	egg	116		29	28.5714	5.17528	0.522782	98		29	30.4545	4.94082	0.526693	88		0	-6.18337	0.00847577	NA	no
ags-3	WBGene00000092	GPSM1	ENSG00000160360	25°C	HCO	egg	115		18	19.2762	3.87669	0.378327	105		18	20.16	4.94765	0.494765	100		0	-4.38398	0.287333	NA	no
amx-1	WBGene00000137	KDM1B	ENSG00000165097	15°C	HCO	egg	116		32	32.6364	4.72544	0.712387	44		29	30.4545	4.94082	0.526693	88		10.3448	7.16418	0.0186527	NA	no
amx-1	WBGene00000137	KDM1B	ENSG00000165097	15°C	HCO	egg	118		29	30.9712	5.39769	0.529287	104		33	32.6571	5.48043	0.534836	105		-12.1212	-5.1627	0.0100564	NA	no
amx-1	WBGene00000137	KDM1B	ENSG00000165097	15°C	HCO	egg	70		28	31	8.23779	0.96416	73		31	32.266	6.78419	0.699736	94		-9.67742	-3.92351	0.107517	NA	no
amx-1	WBGene00000137	KDM1B	ENSG00000165097	25°C	HCO	egg	115		17.5	18.3396	4.64735	0.45139	106		18	20.16	4.94765	0.494765	100		-2.77778	-9.02965	0.00491806	NA	no
atf-8	WBGene00017535	DBP	ENSG00000105516	15°C	RP	egg	118		33	32.4609	5.43105	0.506448	115		33	32.6571	5.48043	0.534836	105		0	-0.601012	0.834138	NA	no
atf-8	WBGene00017535	DBP	ENSG00000105516	25°C	RP	egg	117		17	19.0962	4.72243	0.463072	104		17.5	20.4434	5.97308	0.580157	106		-2.85714	-6.59011	0.244418	NA	no
B0310.2	WBGene00015138	PLAGL2	ENSG00000126003	15°C	RP	egg	118		33	32.6574	4.58189	0.440892	108		33	32.6571	5.48043	0.534836	105		0	0.000810084	0.722518	NA	no
B0310.2	WBGene00015138	PLAGL2	ENSG00000126003	25°C	RP	egg	117		22	22.6783	6.01394	0.560803	115		17.5	20.4434	5.97308	0.580157	106		25.7143	10.932	0.000743723	NA	yes
B0310.2	WBGene00015138	PLAGL2	ENSG00000126003	25°C	RP	egg	121		21	22.5618	6.7318	0.71357	89		19	19.8174	3.9837	0.371482	115		10.5263	13.8485	0.0360704	NA	yes
B0310.2	WBGene00015138	PLAGL2	ENSG00000126003	25°C	RP	egg	71		19	21.4815	6.54457	0.629752	108		19	20.3063	5.2963	0.502702	111		0	5.78724	0.321785	NA	yes
B0491.7	WBGene00007194	DPH5	ENSG00000117543	15°C	HCO	egg	116		29	30	4.44656	0.414644	115		29	30.4545	4.94082	0.526693	88		0	-1.49254	0.689862	NA	no
B0491.7	WBGene00007194	DPH5	ENSG00000117543	25°C	HCO	egg	115		18	19.375	4.50499	0.44175	104		18	20.16	4.94765	0.494765	100		0	-3.89385	0.564282	NA	no
C06G1.5	WBGene00015548	PPP2R3A	ENSG00000073711	15°C	HCO	egg	114		29	30.1449	4.01569	0.483432	69		29	30.0795	4.9578	0.528504	88		0	0.217364	0.880673	NA	no
C06G1.5	WBGene00015548	PPP2R3A	ENSG00000073711	15°C	HCO	egg	118		33	33.3519	4.45814	0.428985	108		33	32.6571	5.48043	0.534836	105		0	2.12728	0.109055	NA	no
C06G1.5	WBGene00015548	PPP2R3A	ENSG00000073711	25°C	HCO	egg	113		16	15.9189	1.68488	0.159922	111		18	18.3241	3.06572	0.294999	108		-11.1111	-13.1257	1.54353e-11	NA	no
ccch-1	WBGene00009532	ZFP36L1	ENSG00000185650	15°C	HCO	egg	116		29	30.0588	5.53982	0.548524	102		29	30.4545	4.94082	0.526693	88		0	-1.29939	0.500038	NA	no
ccch-1	WBGene00009532	ZFP36L1	ENSG00000185650	25°C	HCO	egg	115		18	18.8036	3.34892	0.447518	56		18	20.16	4.94765	0.494765	100		0	-6.72832	0.27022	NA	yes
ccch-1	WBGene00009532	ZFP36L1	ENSG00000185650	25°C	HCO	egg	117		22	22.8793	6.77098	0.62867	116		17.5	20.4434	5.97308	0.580157	106		25.7143	11.9154	0.00154924	NA	yes
ccch-1	WBGene00009532	ZFP36L1	ENSG00000185650	25°C	HCO	egg	121		21	22.567	5.78055	0.586926	97		19	19.8174	3.9837	0.371482	115		10.5263	13.8748	0.000268313	NA	yes
ccch-1	WBGene00009532	ZFP36L1	ENSG00000185650	25°C	HCO	egg	71		21	22.4054	7.05096	0.669247	111		19	20.3063	5.2963	0.502702	111		10.5263	10.3372	0.036015	NA	yes
cebp-2	WBGene00016754	CEBPD	ENSG00000221869	15°C	RP	egg	120		33	32.8319	6.01597	0.551483	119		33	34.3737	6.34	0.637194	99		0	-4.48541	0.0596937	NA	no
cebp-2	WBGene00016754	CEBPD	ENSG00000221869	25°C	RP	egg	119		20	21.313	6.18766	0.577002	115		18	20.4815	5.78183	0.556357	108		11.1111	4.06007	0.250745	NA	no
ces-2	WBGene00000469	DBP	ENSG00000105516	15°C	RP	egg	114		29	30.7532	3.66044	0.417146	77		29	30.0795	4.9578	0.528504	88		0	2.23973	0.28391	NA	no
ces-2	WBGene00000469	DBP	ENSG00000105516	25°C	RP	egg	113		17	17.3564	2.69289	0.267953	101		18	18.3241	3.06572	0.294999	108		-5.55556	-5.28069	0.0156645	NA	no
clec-47	WBGene00011668	CHODL	ENSG00000154645	15°C	RP	egg	120		33	32.0309	4.80333	0.487704	97		33	34.3737	6.34	0.637194	99		0	-6.8157	0.0128542	NA	no
clec-47	WBGene00011668	CHODL	ENSG00000154645	25°C	RP	egg	119		20	22.5408	6.81443	0.688361	98		18	20.4815	5.78183	0.556357	108		11.1111	10.0546	0.0232784	NA	no
clec-47	WBGene00011668	CHODL	ENSG00000154645	25°C	RP	egg	121		20	21.3153	5.71757	0.542688	111		19	19.8174	3.9837	0.371482	115		5.26316	7.55863	0.214143	NA	no
clec-47	WBGene00011668	CHODL	ENSG00000154645	25°C	RP	egg	71		19	21.9725	6.99002	0.669522	109		19	20.3063	5.2963	0.502702	111		0	8.20519	0.150197	NA	no
dct-13	WBGene00013794	ZFP36L1	ENSG00000185650	15°C	HCO	egg	116		29	30.217	4.75295	0.461648	106		29	30.4545	4.94082	0.526693	88		0	-0.780062	0.965608	NA	no
dct-13	WBGene00013794	ZFP36L1	ENSG00000185650	15°C	HCO	egg	120		33	33.181	5.06265	0.494064	105		33	34.3737	6.34	0.637194	99		0	-3.47005	0.263809	NA	no
dct-13	WBGene00013794	ZFP36L1	ENSG00000185650	25°C	HCO	egg	115		18	17.925	2.83189	0.316615	80		18	20.16	4.94765	0.494765	100		0	-11.0863	0.00365736	NA	no
dct-13	WBGene00013794	ZFP36L1	ENSG00000185650	25°C	HCO	egg	119		20	20.7857	5.16647	0.488185	112		18	20.4815	5.78183	0.556357	108		11.1111	1.4854	0.286138	NA	no
eif-3.J	WBGene00012738	EIF3J	ENSG00000104131	15°C	HCO	egg	116		36	35.7945	6.17108	0.72227	73		29	30.4545	4.94082	0.526693	88		24.1379	17.5342	2.31868e-08	NA	yes
eif-3.J	WBGene00012738	EIF3J	ENSG00000104131	15°C	HCO	egg	118		33	35.0976	6.45901	0.713278	82		33	32.6571	5.48043	0.534836	105		0	7.47285	0.00973241	NA	yes
eif-3.J	WBGene00012738	EIF3J	ENSG00000104131	15°C	HCO	egg	70		35	35.0556	9.00999	1.06184	72		31	32.266	6.78419	0.699736	94		12.9032	8.64564	0.037171	NA	yes
eif-3.J	WBGene00012738	EIF3J	ENSG00000104131	25°C	HCO	egg	115		17	18.1781	3.45343	0.404193	73		18	20.16	4.94765	0.494765	100		-5.55556	-9.83094	0.0071304	NA	no
epi-1	WBGene00001328	LAMC3	ENSG00000050555	15°C	RP	egg	120		33	32.48	4.97566	0.497566	100		33	34.3737	6.34	0.637194	99		0	-5.50926	0.062065	NA	no
epi-1	WBGene00001328	LAMC3	ENSG00000050555	25°C	RP	egg	119		18	19.8073	5.08352	0.486913	109		18	20.4815	5.78183	0.556357	108		0	-3.29147	0.440677	NA	no
F19B2.5	WBGene00008944	HLTF	ENSG00000071794	15°C	RP	egg	114		29	29.0588	3.35911	0.332602	102		29	30.0795	4.9578	0.528504	88		0	-3.39341	0.161657	NA	no
F19B2.5	WBGene00008944	HLTF	ENSG00000071794	25°C	RP	egg	113		17	18.1917	3.37389	0.307992	120		18	18.3241	3.06572	0.294999	108		-5.55556	-0.722587	0.351991	NA	no
F23C8.7	WBGene00017736	FES	ENSG00000182511	15°C	RP	egg	120		33	32.0957	4.11666	0.383881	115		33	34.3737	6.34	0.637194	99		0	-6.6274	0.0167877	NA	no
F23C8.7	WBGene00017736	FES	ENSG00000182511	25°C	RP	egg	119		20	21.1071	6.20427	0.586248	112		18	20.4815	5.78183	0.556357	108		11.1111	3.05477	0.472296	NA	no
F26E4.5	WBGene00009160	FES	ENSG00000182511	15°C	RP	egg	120		31	32.1889	4.87575	0.513949	90		33	34.3737	6.34	0.637194	99		-6.06061	-6.35616	0.0180877	NA	no
F26E4.5	WBGene00009160	FES	ENSG00000182511	15°C	RP	egg	55		31	33.5321	8.10643	0.776455	109		31	31.9375	4.99239	0.471737	112		0	4.99291	0.26087	NA	no
F26E4.5	WBGene00009160	FES	ENSG00000182511	25°C	RP	egg	119		20	21.7925	7.58283	0.73651	106		18	20.4815	5.78183	0.556357	108		11.1111	6.40076	0.356816	NA	no
F26E4.5	WBGene00009160	FES	ENSG00000182511	25°C	RP	egg	54		19	21.9375	7.46075	0.704974	112		18	20.1207	5.77424	0.536125	116		5.55556	9.02956	0.0642614	NA	no
F26E4.5	WBGene00009160	FES	ENSG00000182511	25°C	RP	egg	71		20	22.3426	7.42333	0.71431	108		19	20.3063	5.2963	0.502702	111		5.26316	10.0279	0.0964437	NA	no
F54E12.2	WBGene00010061	HLTF	ENSG00000071794	15°C	RP	egg	114		30.5	30.6857	3.74376	0.447465	70		29	30.0795	4.9578	0.528504	88		5.17241	2.01522	0.256401	NA	no
F54E12.2	WBGene00010061	HLTF	ENSG00000071794	25°C	RP	egg	113		17	18.1944	3.13693	0.301851	108		18	18.3241	3.06572	0.294999	108		-5.55556	-0.707428	0.573307	NA	no
fmi-1	WBGene00001475	CELSR3	ENSG00000008300	15°C	RP	egg	120		33	33.2	5.00707	0.500707	100		33	34.3737	6.34	0.637194	99		0	-3.41463	0.285191	NA	no
fmi-1	WBGene00001475	CELSR3	ENSG00000008300	25°C	RP	egg	119		20	21.3679	6.4103	0.622623	106		18	20.4815	5.78183	0.556357	108		11.1111	4.32802	0.19225	NA	no
frk-1	WBGene00001487	FES	ENSG00000182511	15°C	RP	egg	118		33	32.2376	4.8211	0.479717	101		33	32.6571	5.48043	0.534836	105		0	-1.28462	0.622204	NA	no
frk-1	WBGene00001487	FES	ENSG00000182511	25°C	RP	egg	117		20	21.4196	6.11988	0.578274	112		17.5	20.4434	5.97308	0.580157	106		14.2857	4.77536	0.0780506	NA	no
H03A11.1	WBGene00010356	FAM20A	ENSG00000108950	15°C	RP	egg	114		29	30.5	4.09991	0.414154	98		29	30.0795	4.9578	0.528504	88		0	1.39781	0.338374	NA	no
H03A11.1	WBGene00010356	FAM20A	ENSG00000108950	25°C	RP	egg	113		17	17.7387	3.07988	0.292329	111		18	18.3241	3.06572	0.294999	108		-5.55556	-3.19435	0.141718	NA	no
hmg-1.2	WBGene00001972	HMGB2	ENSG00000164104	15°C	RP	L4	118		26	28.6857	3.65932	0.357114	105		33	32.6571	5.48043	0.534836	105		-21.2121	-12.161	4.66216e-08	NA	no
hmg-1.2	WBGene00001972	HMGB2	ENSG00000164104	25°C	RP	L4	117		17	17.5315	4.25723	0.404078	111		17.5	20.4434	5.97308	0.580157	106		-2.85714	-14.2435	0.00037157	NA	no
kal-1	WBGene00002181	KAL1	ENSG00000011201	15°C	HCO	egg	114		32	31.949	4.64486	0.469201	98		29	30.0795	4.9578	0.528504	88		10.3448	6.21497	0.0073809	NA	no
kal-1	WBGene00002181	KAL1	ENSG00000011201	15°C	HCO	egg	120		33	33.0495	5.78511	0.57564	101		33	34.3737	6.34	0.637194	99		0	-3.85245	0.120653	NA	no
kal-1	WBGene00002181	KAL1	ENSG00000011201	15°C	HCO	egg	70		35	36.4302	8.87765	0.957302	86		31	32.266	6.78419	0.699736	94		12.9032	12.9061	0.000645517	NA	no
kal-1	WBGene00002181	KAL1	ENSG00000011201	25°C	HCO	egg	113		17	17.4245	2.37024	0.230219	106		18	18.3241	3.06572	0.294999	108		-5.55556	-4.90909	0.0776683	NA	no
kal-1	WBGene00002181	KAL1	ENSG00000011201	25°C	HCO	egg	119		19	22.1739	6.89808	0.643249	115		18	20.4815	5.78183	0.556357	108		5.55556	8.26323	0.119741	NA	no
kin-14	WBGene00002198	FES	ENSG00000182511	15°C	RP	L4	114		29	28.45	4.19614	0.54172	60		29	30.0795	4.9578	0.528504	88		0	-5.41745	0.0396884	NA	no
kin-14	WBGene00002198	FES	ENSG00000182511	15°C	RP	L4	120		29	31.4778	5.50634	0.580419	90		33	34.3737	6.34	0.637194	99		-12.1212	-8.42492	0.000706006	NA	no
kin-14	WBGene00002198	FES	ENSG00000182511	25°C	RP	L4	113		18	18.3125	3.37193	0.318618	112		18	18.3241	3.06572	0.294999	108		0	-0.0631632	0.735342	NA	no
kin-24	WBGene00002206	FES	ENSG00000182511	15°C	RP	L4	120		33	32.7636	5.82139	0.555048	110		33	34.3737	6.34	0.637194	99		0	-4.6841	0.05362	NA	no
kin-24	WBGene00002206	FES	ENSG00000182511	25°C	RP	L4	119		20	21.7755	6.20198	0.626495	98		18	20.4815	5.78183	0.556357	108		11.1111	6.31804	0.167782	NA	no
lid-1	WBGene00007711	ABHD5	ENSG00000011198	15°C	RP	egg	120		33	33.0367	5.0898	0.487514	109		33	34.3737	6.34	0.637194	99		0	-3.88971	0.161599	NA	no
lid-1	WBGene00007711	ABHD5	ENSG00000011198	25°C	RP	egg	119		18	20.4957	5.65278	0.527125	115		18	20.4815	5.78183	0.556357	108		0	0.0691878	0.946641	NA	no
lin-39	WBGene00003024	HOXB8	ENSG00000120068	15°C	RP	egg	120		40	43.1961	14.0283	1.38901	102		33	34.3737	6.34	0.637194	99		21.2121	25.6659	4.94767e-06	NA	yes
lin-39	WBGene00003024	HOXB8	ENSG00000120068	15°C	RP	egg	70		38	39.8413	11.7805	1.48421	63		31	32.266	6.78419	0.699736	94		22.5806	23.4777	1.29879e-05	NA	yes
lin-39	WBGene00003024	HOXB8	ENSG00000120068	25°C	RP	egg	119		19	21.4742	6.99567	0.710303	97		18	20.4815	5.78183	0.556357	108		5.55556	4.84704	0.532679	NA	no
lpin-1	WBGene00010425	LPIN1	ENSG00000134324	15°C	RP	egg	118		33	34.9038	7.06903	0.693176	104		33	32.6571	5.48043	0.534836	105		0	6.87967	0.0225021	NA	no
lpin-1	WBGene00010425	LPIN1	ENSG00000134324	25°C	RP	egg	117		25	25.8317	8.57446	0.853191	101		17.5	20.4434	5.97308	0.580157	106		42.8571	26.3571	7.97214e-07	NA	yes
lpin-1	WBGene00010425	LPIN1	ENSG00000134324	25°C	RP	egg	71		23	24.4793	7.32814	0.666195	121		19	20.3063	5.2963	0.502702	111		21.0526	20.5504	1.35383e-06	NA	yes
lsd-1	WBGene00011615	KDM1B	ENSG00000165097	15°C	RP	egg	120		33	32.0278	4.23704	0.407709	108		33	34.3737	6.34	0.637194	99		0	-6.82486	0.0136233	NA	no
lsd-1	WBGene00011615	KDM1B	ENSG00000165097	25°C	RP	egg	119		19	21.9018	6.44724	0.609206	112		18	20.4815	5.78183	0.556357	108		5.55556	6.93458	0.254936	NA	no
mab-5	WBGene00003102	HOXB8	ENSG00000120068	15°C	RP	egg	116		29	30.9111	4.87748	0.514131	90		29	30.4545	4.94082	0.526693	88		0	1.49917	0.470214	NA	no
mab-5	WBGene00003102	HOXB8	ENSG00000120068	25°C	RP	egg	115		18	20.03	5.22901	0.522901	100		18	20.16	4.94765	0.494765	100		0	-0.644841	0.520981	NA	no
myo-2	WBGene00003514	MYH3	ENSG00000109063	15°C	HCO	egg	116		29	31.3619	6.15212	0.600385	105		29	30.4545	4.94082	0.526693	88		0	2.97939	0.433257	NA	no
myo-2	WBGene00003514	MYH3	ENSG00000109063	25°C	HCO	egg	115		18	19.7265	4.63797	0.42878	117		18	20.16	4.94765	0.494765	100		0	-2.15032	0.488213	NA	no
myo-3	WBGene00003515	MYH3	ENSG00000109063	15°C	HCO	L4	116		29	28.2308	5.08391	0.532939	91		29	30.4545	4.94082	0.526693	88		0	-7.30195	0.00667658	NA	no
myo-3	WBGene00003515	MYH3	ENSG00000109063	25°C	HCO	L4	115		18	18.6545	3.74028	0.356621	110		18	20.16	4.94765	0.494765	100		0	-7.46753	0.044212	NA	no
myo-5	WBGene00019064	MYH3	ENSG00000109063	15°C	HCO	egg	116		29	29.8046	4.90097	0.525439	87		29	30.4545	4.94082	0.526693	88		0	-2.13416	0.572885	NA	no
myo-5	WBGene00019064	MYH3	ENSG00000109063	15°C	HCO	egg	120		33	34.3909	5.86874	0.559562	110		33	34.3737	6.34	0.637194	99		0	0.0499559	0.849478	NA	no
myo-5	WBGene00019064	MYH3	ENSG00000109063	25°C	HCO	egg	115		17	18.3059	3.97918	0.431603	85		18	20.16	4.94765	0.494765	100		-5.55556	-9.19701	0.00276971	NA	no
myo-5	WBGene00019064	MYH3	ENSG00000109063	25°C	HCO	egg	119		18	21.1058	6.91968	0.67853	104		18	20.4815	5.78183	0.556357	108		0	3.04806	0.887082	NA	no
myo-6	WBGene00009730	MYH3	ENSG00000109063	15°C	RP	egg	116		27	26.9263	3.9336	0.403579	95		29	30.4545	4.94082	0.526693	88		-6.89655	-11.5852	4.31998e-07	NA	no
myo-6	WBGene00009730	MYH3	ENSG00000109063	25°C	RP	egg	115		17	17.8333	3.68503	0.354592	108		18	20.16	4.94765	0.494765	100		-5.55556	-11.541	4.94223e-05	NA	no
nmy-2	WBGene00003777	MYH14	ENSG00000105357	15°C	RP	egg	118		33	34.7536	4.67913	0.563301	69		33	32.6571	5.48043	0.534836	105		0	6.41967	0.00302594	NA	yes
nmy-2	WBGene00003777	MYH14	ENSG00000105357	15°C	RP	egg	70		35	35.19	7.99204	0.799204	100		31	32.266	6.78419	0.699736	94		12.9032	9.06231	0.00819165	NA	yes
nmy-2	WBGene00003777	MYH14	ENSG00000105357	25°C	RP	egg	117		23.5	25.1702	8.61312	0.888375	94		17.5	20.4434	5.97308	0.580157	106		34.2857	23.1215	9.84472e-06	NA	yes
nmy-2	WBGene00003777	MYH14	ENSG00000105357	25°C	RP	egg	121		24	24.9633	7.47456	0.715933	109		19	19.8174	3.9837	0.371482	115		26.3158	25.9666	4.78697e-07	NA	yes
nmy-2	WBGene00003777	MYH14	ENSG00000105357	25°C	RP	egg	71		19	21.6983	6.68056	0.620275	116		19	20.3063	5.2963	0.502702	111		0	6.85486	0.290219	NA	yes
npp-2	WBGene00003788	NUP85	ENSG00000125450	15°C	HCO	egg	118		33	33.2182	4.75719	0.45358	110		33	32.6571	5.48043	0.534836	105		0	1.71797	0.274851	NA	no
npp-2	WBGene00003788	NUP85	ENSG00000125450	25°C	HCO	egg	117		20	22.5283	7.53431	0.731797	106		17.5	20.4434	5.97308	0.580157	106		14.2857	10.1984	0.030549	NA	no
npp-2	WBGene00003788	NUP85	ENSG00000125450	25°C	HCO	egg	121		21	23	7.27502	0.696821	109		19	19.8174	3.9837	0.371482	115		10.5263	16.0597	0.00254575	NA	no
npp-2	WBGene00003788	NUP85	ENSG00000125450	25°C	HCO	egg	71		19	21.6296	6.57607	0.632783	108		19	20.3063	5.2963	0.502702	111		0	6.51681	0.231002	NA	no
pash-1	WBGene00011908	DGCR8	ENSG00000128191	15°C	HCO	egg	114		32	31.5	4.36192	0.572748	58		29	30.0795	4.9578	0.528504	88		10.3448	4.72233	0.0707398	NA	yes
pash-1	WBGene00011908	DGCR8	ENSG00000128191	15°C	HCO	egg	118		33	34.6078	4.8831	0.483499	102		33	32.6571	5.48043	0.534836	105		0	5.97327	0.00308076	NA	yes
pash-1	WBGene00011908	DGCR8	ENSG00000128191	15°C	HCO	egg	70		35	35.7647	8.15952	0.807913	102		31	32.266	6.78419	0.699736	94		12.9032	10.8435	0.00244049	NA	yes
pash-1	WBGene00011908	DGCR8	ENSG00000128191	25°C	HCO	egg	113		17	18.0283	3.25271	0.315931	106		18	18.3241	3.06572	0.294999	108		-5.55556	-1.61412	0.36837	NA	no
pros-1	WBGene00000448	PROX2	ENSG00000119608	15°C	RP	L4	118		33	32.0746	5.97042	0.729402	67		33	32.6571	5.48043	0.534836	105		0	-1.78373	0.581993	NA	no
pros-1	WBGene00000448	PROX2	ENSG00000119608	25°C	RP	L4	117		17	16.5263	3.99958	0.410348	95		17.5	20.4434	5.97308	0.580157	106		-2.85714	-19.1606	2.03475e-07	NA	no
R107.2	WBGene00011298	CARKD	ENSG00000213995	15°C	HCO	egg	116		29	29.8182	4.55211	0.457504	99		29	30.4545	4.94082	0.526693	88		0	-2.08955	0.639966	NA	no
R107.2	WBGene00011298	CARKD	ENSG00000213995	25°C	HCO	egg	115		18	19.7193	4.52624	0.423922	114		18	20.16	4.94765	0.494765	100		0	-2.18602	0.669169	NA	no
R11E3.1	WBGene00020003	FES	ENSG00000182511	15°C	RP	egg	114		29	28.6066	3.1479	0.403048	61		29	30.0795	4.9578	0.528504	88		0	-4.89698	0.0584977	NA	no
R11E3.1	WBGene00020003	FES	ENSG00000182511	15°C	RP	egg	120		33	32.9195	4.8995	0.525281	87		33	34.3737	6.34	0.637194	99		0	-4.23055	0.195082	NA	no
R11E3.1	WBGene00020003	FES	ENSG00000182511	25°C	RP	egg	113		17	17.8919	2.95835	0.280794	111		18	18.3241	3.06572	0.294999	108		-5.55556	-2.35855	0.339256	NA	no
ran-1	WBGene00004302	RAN	ENSG00000132341	15°C	HCO	egg	118		30	29.4949	4.79875	0.482293	99		33	32.6571	5.48043	0.534836	105		-9.09091	-9.68301	1.17109e-05	NA	no
ran-1	WBGene00004302	RAN	ENSG00000132341	25°C	HCO	egg	117		17	17.7879	5.02904	0.505438	99		17.5	20.4434	5.97308	0.580157	106		-2.85714	-12.9896	0.000318079	NA	no
smc-4	WBGene00004874	SMC4	ENSG00000113810	15°C	HCO	egg	114		29	29.5333	4.25375	0.448385	90		29	30.0795	4.9578	0.528504	88		0	-1.81589	0.327338	NA	no
smc-4	WBGene00004874	SMC4	ENSG00000113810	25°C	HCO	egg	113		17	18.2661	3.24506	0.31082	109		18	18.3241	3.06572	0.294999	108		-5.55556	-0.316627	0.669275	NA	no
spe-8	WBGene00004962	FES	ENSG00000182511	15°C	RP	egg	45		29	30.2981	5.57191	0.546371	104		31	30.0714	4.42701	0.418314	112		-6.45161	0.7537	0.647451	NA	no
spe-8	WBGene00004962	FES	ENSG00000182511	25°C	RP	egg	44		17	19.5652	6.30769	0.657622	92		17	19.1075	5.33744	0.553467	93		0	2.39534	0.99009	NA	no
spr-5	WBGene00005010	KDM1B	ENSG00000165097	15°C	RP	egg	120		29	30.7156	5.0901	0.487543	109		33	34.3737	6.34	0.637194	99		-12.1212	-10.6423	7.82968e-06	NA	no
spr-5	WBGene00005010	KDM1B	ENSG00000165097	25°C	RP	egg	119		17	17.2212	3.83996	0.361233	113		18	20.4815	5.78183	0.556357	108		-5.55556	-15.918	1.47431e-06	NA	no
srp-1	WBGene00005642	AGT	ENSG00000135744	15°C	RP	L4	118		33	31.381	4.81261	0.469662	105		33	32.6571	5.48043	0.534836	105		0	-3.90784	0.173887	NA	no
srp-1	WBGene00005642	AGT	ENSG00000135744	15°C	RP	L4	18		26	27.9886	3.80711	0.40584	88		28	27.7238	3.96013	0.386469	105		-7.14286	0.955233	0.781446	NA	no
srp-1	WBGene00005642	AGT	ENSG00000135744	25°C	RP	L4	117		18	21.0261	6.88433	0.641967	115		17.5	20.4434	5.97308	0.580157	106		2.85714	2.85026	0.611667	NA	no
srp-1	WBGene00005642	AGT	ENSG00000135744	25°C	RP	L4	17		17	18.5054	4.06636	0.421662	93		17	17.6289	3.44395	0.349681	97		0	4.97202	0.270559	NA	no
srp-1	WBGene00005642	AGT	ENSG00000135744	25°C	RP	L4	52		18	20.7426	6.61763	0.658479	101		18	18.96	3.86625	0.386625	100		0	9.40176	0.16335	NA	no
srp-1	WBGene00005642	AGT	ENSG00000135744	25°C	RP	L4	64		18	19.5818	4.33967	0.413771	110		18	19.2973	4.10453	0.389585	111		0	1.47441	0.412279	NA	no
T08A11.1	WBGene00011604	DEPDC5	ENSG00000100150	15°C	HCO	L4	120		33	33.6731	4.6581	0.456764	104		33	34.3737	6.34	0.637194	99		0	-2.03836	0.774996	NA	no
T08A11.1	WBGene00011604	DEPDC5	ENSG00000100150	25°C	HCO	L4	119		20	21.1379	6.00854	0.557879	116		18	20.4815	5.78183	0.556357	108		11.1111	3.20509	0.294393	NA	no
T20D3.3	WBGene00011857	COA4	ENSG00000181924	15°C	RP	egg	118		33	35.9545	6.88144	0.733564	88		33	32.6571	5.48043	0.534836	105		0	10.097	0.000596801	NA	yes
T20D3.3	WBGene00011857	COA4	ENSG00000181924	15°C	RP	egg	70		35	36.2222	8.60051	0.827585	108		31	32.266	6.78419	0.699736	94		12.9032	12.2614	0.000948694	NA	yes
T20D3.3	WBGene00011857	COA4	ENSG00000181924	25°C	RP	egg	117		20	20.49	5.42813	0.542813	100		17.5	20.4434	5.97308	0.580157	106		14.2857	0.227965	0.592156	NA	no
T23H2.3	WBGene00020742	HLTF	ENSG00000071794	15°C	RP	egg	114		29	30.7909	4.73537	0.4515	110		29	30.0795	4.9578	0.528504	88		0	2.36494	0.213711	NA	no
T23H2.3	WBGene00020742	HLTF	ENSG00000071794	25°C	RP	egg	113		17	17.4674	2.47826	0.258377	92		18	18.3241	3.06572	0.294999	108		-5.55556	-4.67518	0.184877	NA	no
tag-322	WBGene00044326	FAM98B	ENSG00000171262	15°C	RP	egg	114		32	31.6327	4.35153	0.439571	98		29	30.0795	4.9578	0.528504	88		10.3448	5.16333	0.0270582	NA	yes
tag-322	WBGene00044326	FAM98B	ENSG00000171262	15°C	RP	egg	70		35	36.4382	7.73709	0.82013	89		31	32.266	6.78419	0.699736	94		12.9032	12.9308	0.000147936	NA	yes
tag-322	WBGene00044326	FAM98B	ENSG00000171262	15°C	RP	egg	95		32	33.5556	5.19747	0.547862	90		28	29.9579	4.59629	0.471569	95		14.2857	12.0091	2.22344e-06	NA	yes
tag-322	WBGene00044326	FAM98B	ENSG00000171262	25°C	RP	egg	113		17	18.1509	3.29442	0.319982	106		18	18.3241	3.06572	0.294999	108		-5.55556	-0.944826	0.630996	NA	no
tag-322	WBGene00044326	FAM98B	ENSG00000171262	25°C	RP	egg	71		19	21.3947	6.07857	0.56931	114		19	20.3063	5.2963	0.502702	111		0	5.36006	0.202807	NA	no
tag-322	WBGene00044326	FAM98B	ENSG00000171262	25°C	RP	egg	94		21	21.6373	4.65182	0.460598	102		18	18.7879	4.00834	0.402853	99		16.6667	15.166	1.25406e-06	NA	no
tsp-12	WBGene00006638	TSPAN14	ENSG00000108219	15°C	RP	L4	118		30	31.3017	4.99603	0.46387	116		33	32.6571	5.48043	0.534836	105		-9.09091	-4.15045	0.126009	NA	no
tsp-12	WBGene00006638	TSPAN14	ENSG00000108219	25°C	RP	L4	117		18	20.5446	6.10699	0.577056	112		17.5	20.4434	5.97308	0.580157	106		2.85714	0.495253	0.835223	NA	no
unc-54	WBGene00006789	MYH3	ENSG00000109063	15°C	HCO	egg	118		33	33.1963	6.49737	0.628125	107		33	32.6571	5.48043	0.534836	105		0	1.65085	0.769142	NA	no
unc-54	WBGene00006789	MYH3	ENSG00000109063	25°C	HCO	egg	117		18	22.8529	9.42652	0.933365	102		17.5	20.4434	5.97308	0.580157	106		2.85714	11.7864	0.133562	NA	no
usp-5	WBGene00020839	USP13	ENSG00000058056	15°C	RP	L4	114		29	28.9346	2.84264	0.274808	107		29	30.0795	4.9578	0.528504	88		0	-3.80646	0.0508798	NA	no
usp-5	WBGene00020839	USP13	ENSG00000058056	25°C	RP	L4	113		16	16.0808	2.44814	0.246048	99		18	18.3241	3.06572	0.294999	108		-11.1111	-12.2422	2.6084e-08	NA	no
vps-20	WBGene00022027	CHMP6	ENSG00000176108	15°C	HCO	L4	118		26	28.2747	4.58516	0.480655	91		33	32.6571	5.48043	0.534836	105		-21.2121	-13.4195	1.16844e-10	NA	no
vps-20	WBGene00022027	CHMP6	ENSG00000176108	25°C	HCO	L4	117		13	13.4247	1.58042	0.184974	73		17.5	20.4434	5.97308	0.580157	106		-25.7143	-34.3325	9.36263e-24	NA	no
Y105E8A.20	WBGene00013678	MARS2	ENSG00000247626	15°C	HCO	egg	114		29	29.403	4.24999	0.519219	67		29	30.0795	4.9578	0.528504	88		0	-2.24924	0.52729	NA	no
Y105E8A.20	WBGene00013678	MARS2	ENSG00000247626	15°C	HCO	egg	120		29	32.8846	6.95939	0.682425	104		33	34.3737	6.34	0.637194	99		-12.1212	-4.33215	0.0242614	NA	no
Y105E8A.20	WBGene00013678	MARS2	ENSG00000247626	25°C	HCO	egg	113		18	18.8846	3.32775	0.326313	104		18	18.3241	3.06572	0.294999	108		0	3.05904	0.171855	NA	no
Y116A8C.38	WBGene00013811	FES	ENSG00000182511	15°C	HCO	egg	120		29	32.0857	5.68925	0.555214	105		33	34.3737	6.34	0.637194	99		-12.1212	-6.65631	0.00675963	NA	no
Y116A8C.38	WBGene00013811	FES	ENSG00000182511	25°C	HCO	egg	119		20	22.3036	6.61671	0.625221	112		18	20.4815	5.78183	0.556357	108		11.1111	8.89628	0.0403555	NA	no
Y43F4B.10	WBGene00012807	CDK2AP1	ENSG00000111328	15°C	HCO	egg	116		27	27.4021	4.61578	0.468661	97		29	30.4545	4.94082	0.526693	88		-6.89655	-10.0231	2.69799e-05	NA	no
Y43F4B.10	WBGene00012807	CDK2AP1	ENSG00000111328	25°C	HCO	egg	115		18	19.4685	4.3731	0.415076	111		18	20.16	4.94765	0.494765	100		0	-3.43022	0.476091	NA	no
Y53G8AR.5	WBGene00021812	RNF25	ENSG00000163481	15°C	HCO	L4	118		33	32.7	6.23478	0.594463	110		33	32.6571	5.48043	0.534836	105		0	0.131234	0.903638	NA	no
Y53G8AR.5	WBGene00021812	RNF25	ENSG00000163481	25°C	HCO	L4	117		20	22.5714	8.26881	0.781329	112		17.5	20.4434	5.97308	0.580157	106		14.2857	10.4094	0.0364049	NA	no
Y53G8AR.5	WBGene00021812	RNF25	ENSG00000163481	25°C	HCO	L4	121		21	22.6629	6.50514	0.689544	89		19	19.8174	3.9837	0.371482	115		10.5263	14.3588	0.00280498	NA	no
Y53G8AR.5	WBGene00021812	RNF25	ENSG00000163481	25°C	HCO	L4	71		19	21.9394	7.40907	0.744639	99		19	20.3063	5.2963	0.502702	111		0	8.04227	0.269859	NA	no
Y55F3AM.14	WBGene00021931	ZNF467	ENSG00000181444	15°C	RP	L4	118		37	36.7647	7.13821	0.706788	102		33	32.6571	5.48043	0.534836	105		12.1212	12.5778	1.19704e-05	NA	yes
Y55F3AM.14	WBGene00021931	ZNF467	ENSG00000181444	15°C	RP	L4	70		35	36.102	9.93846	1.00394	98		31	32.266	6.78419	0.699736	94		12.9032	11.8889	0.00732793	NA	yes
Y55F3AM.14	WBGene00021931	ZNF467	ENSG00000181444	15°C	RP	L4	95		32	32.1748	4.63454	0.456655	103		28	29.9579	4.59629	0.471569	95		14.2857	7.39993	0.000521294	NA	yes
Y55F3AM.14	WBGene00021931	ZNF467	ENSG00000181444	25°C	RP	L4	117		18	20.8073	6.31353	0.604727	109		17.5	20.4434	5.97308	0.580157	106		2.85714	1.78025	0.591018	NA	no
Y55F3AM.14	WBGene00021931	ZNF467	ENSG00000181444	25°C	RP	L4	121		21	22.8596	6.93315	0.649349	114		19	19.8174	3.9837	0.371482	115		10.5263	15.3515	0.00484318	NA	no
Y55F3AM.14	WBGene00021931	ZNF467	ENSG00000181444	25°C	RP	L4	94		19	19.37	3.72991	0.372991	100		18	18.7879	4.00834	0.402853	99		5.55556	3.09839	0.0738663	NA	no
Y66D12A.15	WBGene00013441	ERCC3	ENSG00000163161	15°C	HCO	egg	118		33	33.7157	5.56221	0.550741	102		33	32.6571	5.48043	0.534836	105		0	3.24138	0.166722	NA	no
Y66D12A.15	WBGene00013441	ERCC3	ENSG00000163161	25°C	HCO	egg	117		18	20.5727	6.24053	0.595011	110		17.5	20.4434	5.97308	0.580157	106		2.85714	0.63263	0.922867	NA	no
