# Supplementary material for: Caenorhabditis elegans orthologs of human genes differentially expressed with age are enriched for determinants of longevity
Source: Aging Cell. 2017 Apr 12;16(4):672–82. doi: 10.1111/acel.12595 (PMC5506438; doi:10.1111/acel.12595)
Supplement: Supplementary file 7 — Table S6 Summary of linear mixed models examining the effect of gene set on lifespan when target genes are knocked down using RNAi in C. elegans. [file ACEL-16-672-s007.xlsx]

## Sheet: S6
Table S6. Summary of linear mixed models examining the effect of gene set on lifespan when target genes are knocked down using RNAi in C. elegans. Each column presents coefficients and statistics for a single model.
	Independent Variable:	Gene Set (CHARGE vs. Random)
	Temperature:	15°C	25°C
Fixed Effects	Intercept
	Coefficient (β)	-0.020598	-0.0114
	Standard Error (SE)	0.00719281	0.009707
	Degrees of Freedom (DF)*	262.392	236.496
	t-statistic (t)	-2.8637	-1.17458
	P-value	0.00452562	0.241344
	Independent Variable
	Coefficient (β)	-0.000761502	0.0447043
	Standard Error (SE)	0.00828515	0.0107878
	Degrees of Freedom (DF)*	427.539	440.672
	t-statistic (t)	-0.0919117	4.14397
	P-value	0.926811	4.09399e-05
Random Effects	Experiment:Gene
	Variance	0.001998	0.002513
	Standard Deviation	0.044695	0.050128
	Gene
	Variance	0.002158	0.005105
	Standard Deviation	0.046451	0.071451
	Residual
	Variance	0.026627	0.065355
	Standard Deviation	0.163179	0.255646
* Satterthwaite approximation
