# Supplementary material for: Caenorhabditis elegans orthologs of human genes differentially expressed with age are enriched for determinants of longevity
Source: Aging Cell. 2017 Apr 12;16(4):672–82. doi: 10.1111/acel.12595 (PMC5506438; doi:10.1111/acel.12595)
Supplement: Supplementary file 8 — Table S7 Summary statistics for null mutant lifespan experiments. [file ACEL-16-672-s008.xlsx]

## Sheet: S7
Table S7. Summary statistics for null mutant lifespan experiments. control = wild-type (N2) EV(RNAi); EV = empty vector; SD = standard deviation; SE = standard error.
					Lifespan (Group 1)						Lifespan (Group 2)						Change in Lifespan (Group 1 vs. Group 2)
Group 1	Group 2	Experiment ID	Experiment ID		Median	Mean	SD	SE	N		Median	Mean	SD	SE	N		% Median	% Mean	P
control	kynu-1(tm4924)	pooled	25°C		18	20.1443	5.40617	0.267318	409		26	27.9835	8.03501	0.390675	423		44.4444	38.9153	8.24904e-57
control	kynu-1(RNAi)	pooled	25°C		18	20.1443	5.40617	0.267318	409		26	27.8231	8.88945	0.460278	373		44.4444	38.1191	1.0865e-47
kynu-1(tm4924)	kynu-1(RNAi)	pooled	25°C		26	27.9835	8.03501	0.390675	423		26	27.8231	8.88945	0.460278	373		0	-0.573179	0.390166
control	kynu-1(tm4924)	pooled	15°C		30	30.8668	5.37826	0.255529	443		34	35.7113	8.13609	0.584138	194		13.3333	15.6949	4.42796e-14
control	kynu-1(RNAi)	pooled	15°C		30	30.8668	5.37826	0.255529	443		39	40.292	8.11	0.412254	387		30	30.535	1.19598e-66
kynu-1(tm4924)	kynu-1(RNAi)	pooled	15°C		34	35.7113	8.13609	0.584138	194		39	40.292	8.11	0.412254	387		14.7059	12.8269	9.97007e-11
control	iglr-1(tm4807)	pooled	25°C		18	20.0522	5.6674	0.282664	402		24	26.4373	8.58565	0.434195	391		33.3333	31.8423	4.76442e-36
control	iglr-1(RNAi)	pooled	25°C		18	20.0522	5.6674	0.282664	402		24	26.8858	8.85948	0.423322	438		33.3333	34.079	3.22448e-38
iglr-1(tm4807)	iglr-1(RNAi)	pooled	25°C		24	26.4373	8.58565	0.434195	391		24	26.8858	8.85948	0.423322	438		0	1.69648	0.579541
control	rcan-1(tm1925)	pooled	25°C		18	20.0522	5.6674	0.282664	402		29	31.6183	10.0566	0.507287	393		61.1111	57.6798	8.9774e-71
control	rcan-1(RNAi)	pooled	25°C		18	20.0522	5.6674	0.282664	402		26	27.7418	8.38115	0.406068	426		44.4444	38.3476	3.20725e-47
rcan-1(tm1925)	rcan-1(RNAi)	pooled	25°C		29	31.6183	10.0566	0.507287	393		26	27.7418	8.38115	0.406068	426		-10.3448	-12.2604	6.38383e-08
control	tsp-3(ok3729)	pooled	25°C		18	20.1443	5.40617	0.267318	409		23	25.633	8.87083	0.457478	376		27.7778	27.2471	6.7848e-23
control	tsp-3(RNAi)	pooled	25°C		18	20.1443	5.40617	0.267318	409		26.5	28.3333	8.92264	0.441736	408		47.2222	40.6522	6.97839e-47
tsp-3(ok3729)	tsp-3(RNAi)	pooled	25°C		23	25.633	8.87083	0.457478	376		26.5	28.3333	8.92264	0.441736	408		15.2174	10.5347	2.81767e-06
control	unc-36(ad698)	pooled	25°C		18	20.1443	5.40617	0.267318	409		16	17.1879	4.10582	0.244498	282		-11.1111	-14.6757	8.4242e-20
control	unc-36(RNAi)	pooled	25°C		18	20.1443	5.40617	0.267318	409		26	26.9431	8.5153	0.443289	369		44.4444	33.7507	3.97383e-37
unc-36(ad698)	unc-36(RNAi)	pooled	25°C		16	17.1879	4.10582	0.244498	282		26	26.9431	8.5153	0.443289	369		62.5	56.7558	7.79718e-61
control	kynu-1(tm4924)	pooled	15°C		30	31.3349	6.16385	0.426362	209		32	35.1026	9.6785	1.5498	39		6.66667	12.0238	0.0607874
control	kynu-1(RNAi)	pooled	15°C		30	31.3349	6.16385	0.426362	209		39	39.6601	7.59936	0.53337	203		30	26.5683	1.38911e-27
kynu-1(tm4924)	kynu-1(RNAi)	pooled	15°C		32	35.1026	9.6785	1.5498	39		39	39.6601	7.59936	0.53337	203		21.875	12.9835	0.00355375
kynu-1(tm4924)	kynu-1(RNAi) 4th generation	pooled	15°C		32	35.1026	9.6785	1.5498	39		32	34.2654	8.2596	0.648936	162		0	-2.38482	0.792684
control	kynu-1(RNAi) 4th generation	pooled	15°C		30	31.3349	6.16385	0.426362	209		32	34.2654	8.2596	0.648936	162		6.66667	9.3522	0.000597599
kynu-1(RNAi)	kynu-1(RNAi) 4th generation	pooled	15°C		39	39.6601	7.59936	0.53337	203		32	34.2654	8.2596	0.648936	162		-17.9487	-13.6023	9.2334e-11
control	unc-36(ad698)	pooled	25°C		18	19.8492	5.42324	0.384443	199		16	17.6569	4.45474	0.380594	137		-11.1111	-11.0448	1.54836e-06
control	unc-36(RNAi)	pooled	25°C		18	19.8492	5.42324	0.384443	199		25	27.2899	9.07055	0.630447	207		38.8889	37.4856	2.28419e-20
unc-36(ad698)	unc-36(RNAi)	pooled	25°C		16	17.6569	4.45474	0.380594	137		25	27.2899	9.07055	0.630447	207		56.25	54.556	1.05405e-27
unc-36(ad698)	unc-36(RNAi) 4th generation	pooled	25°C		16	17.6569	4.45474	0.380594	137		20	22.1743	7.63311	0.51698	218		25	25.5842	7.35867e-12
control	unc-36(RNAi) 4th generation	pooled	25°C		18	19.8492	5.42324	0.384443	199		20	22.1743	7.63311	0.51698	218		11.1111	11.7136	0.0061195
unc-36(RNAi)	unc-36(RNAi) 4th generation	pooled	25°C		25	27.2899	9.07055	0.630447	207		20	22.1743	7.63311	0.51698	218		-20	-18.7452	7.10795e-11
control	kynu-1(tm4924)	122	25°C		19	21	5.58011	0.532043	110		28	29.57	8.24775	0.824775	100		47.3684	40.8095	8.87808e-17
control	kynu-1(RNAi)	122	25°C		19	21	5.58011	0.532043	110		28	31.5739	10.0534	0.937486	115		47.3684	50.352	3.71046e-20
kynu-1(tm4924)	kynu-1(RNAi)	122	25°C		28	29.57	8.24775	0.824775	100		28	31.5739	10.0534	0.937486	115		0	6.77684	0.184553
control	kynu-1(tm4924)	124	25°C		18	19.79	5.12135	0.512135	100		26	28.5405	8.83463	0.838546	111		44.4444	44.217	2.08947e-16
kynu-1(tm4924)	kynu-1(RNAi)	124	25°C		26	28.5405	8.83463	0.838546	111		28	29.4127	8.86027	1.11629	63		7.69231	3.05586	0.417053
control	kynu-1(RNAi)	124	25°C		18	19.79	5.12135	0.512135	100		28	29.4127	8.86027	1.11629	63		55.5556	48.624	6.49698e-14
control	kynu-1(tm4924)	128	25°C		18	20.4	6.33254	0.633254	100		26	27.3942	7.56643	0.741949	104		44.4444	34.2854	7.95193e-13
control	kynu-1(RNAi)	128	25°C		18	20.4	6.33254	0.633254	100		24	24.9022	6.95363	0.724966	92		33.3333	22.0695	1.71182e-07
kynu-1(tm4924)	kynu-1(RNAi)	128	25°C		26	27.3942	7.56643	0.741949	104		24	24.9022	6.95363	0.724966	92		-7.69231	-9.09701	0.013177
control	kynu-1(tm4924)	129	25°C		18	19.2929	4.27678	0.429833	99		25	26.5093	7.15058	0.688065	108		38.8889	37.404	1.4684e-16
kynu-1(tm4924)	kynu-1(RNAi)	129	25°C		25	26.5093	7.15058	0.688065	108		22	25.2718	7.25879	0.71523	103		-12	-4.66786	0.102532
control	kynu-1(RNAi)	129	25°C		18	19.2929	4.27678	0.429833	99		22	25.2718	7.25879	0.71523	103		22.2222	30.9902	5.42502e-13
control	kynu-1(tm4924)	123	15°C		30	30.189	4.26825	0.378746	127		34	36.1429	8.18472	0.826782	98		13.3333	19.722	1.58082e-09
control	kynu-1(RNAi)	123	15°C		30	30.189	4.26825	0.378746	127		39	41.1538	8.39699	0.880243	91		30	36.3208	3.47623e-24
kynu-1(tm4924)	kynu-1(RNAi)	123	15°C		34	36.1429	8.18472	0.826782	98		39	41.1538	8.39699	0.880243	91		14.7059	13.8644	2.48321e-05
control	kynu-1(tm4924)	125	15°C		29	30.757	4.8386	0.467766	107		34	35.386	6.91725	0.916212	57		17.2414	15.0501	2.07659e-06
kynu-1(tm4924)	kynu-1(RNAi)	125	15°C		34	35.386	6.91725	0.916212	57		40	40.828	8.84728	0.917421	93		17.6471	15.379	7.08161e-05
control	kynu-1(RNAi)	125	15°C		29	30.757	4.8386	0.467766	107		40	40.828	8.84728	0.917421	93		37.931	32.7436	1.2763e-18
control	kynu-1(tm4924)	126	15°C		29	30.0891	5.66763	0.56395	101		32	33.7419	9.11397	1.63692	31		10.3448	12.14	0.0968483
control	kynu-1(RNAi)	126	15°C		29	30.0891	5.66763	0.56395	101		38	38.66	7.30051	0.730051	100		31.0345	28.485	1.11587e-16
kynu-1(tm4924)	kynu-1(RNAi)	126	15°C		32	33.7419	9.11397	1.63692	31		38	38.66	7.30051	0.730051	100		18.75	14.5755	0.00357774
control	kynu-1(tm4924)	127	15°C		30	32.5	6.40312	0.616141	108		41	40.375	10.6091	3.75089	8		36.6667	24.2308	0.0253952
kynu-1(tm4924)	kynu-1(RNAi)	127	15°C		41	40.375	10.6091	3.75089	8		39	40.6311	7.79139	0.767708	103		-4.87805	0.634224	0.935862
control	kynu-1(RNAi)	127	15°C		30	32.5	6.40312	0.616141	108		39	40.6311	7.79139	0.767708	103		30	25.0187	2.12977e-13
control	iglr-1(tm4807)	128	25°C		18	20.4	6.33254	0.633254	100		24	25.9783	7.81092	0.814345	92		33.3333	27.3444	1.06129e-08
control	iglr-1(RNAi)	128	25°C		18	20.4	6.33254	0.633254	100		26	27.1429	7.27539	0.710005	105		44.4444	33.0532	2.78787e-12
iglr-1(tm4807)	iglr-1(RNAi)	128	25°C		24	25.9783	7.81092	0.814345	92		26	27.1429	7.27539	0.710005	105		8.33333	4.48296	0.131735
control	iglr-1(tm4807)	129	25°C		18	19.2929	4.27678	0.429833	99		25	27.3737	8.94038	0.898542	99		38.8889	41.8848	1.68648e-14
iglr-1(tm4807)	iglr-1(RNAi)	129	25°C		25	27.3737	8.94038	0.898542	99		25	26.9237	9.6185	0.885454	118		0	-1.64394	0.391536
control	iglr-1(RNAi)	129	25°C		18	19.2929	4.27678	0.429833	99		25	26.9237	9.6185	0.885454	118		38.8889	39.5523	7.19043e-10
control	iglr-1(tm4807)	130	25°C		18	20.1019	5.71756	0.550172	108		24	25.8932	9.08016	0.894695	103		33.3333	28.81	1.09061e-08
control	iglr-1(RNAi)	130	25°C		18	20.1019	5.71756	0.550172	108		24	26.7965	8.6284	0.811692	113		33.3333	33.3034	6.52379e-12
iglr-1(tm4807)	iglr-1(RNAi)	130	25°C		24	25.8932	9.08016	0.894695	103		24	26.7965	8.6284	0.811692	113		0	3.48839	0.286442
control	iglr-1(tm4807)	131	25°C		18	20.4211	6.13428	0.629363	95		23	26.4948	8.4263	0.855561	97		27.7778	29.7428	2.33234e-09
iglr-1(tm4807)	iglr-1(RNAi)	131	25°C		23	26.4948	8.4263	0.855561	97		23	26.6765	9.75965	0.966349	102		0	0.685512	0.714078
control	iglr-1(RNAi)	131	25°C		18	20.4211	6.13428	0.629363	95		23	26.6765	9.75965	0.966349	102		27.7778	30.6322	2.21925e-08
control	rcan-1(tm1925)	128	25°C		18	20.4	6.33254	0.633254	100		29	30.8155	9.0117	0.887949	103		61.1111	51.0565	7.69787e-18
control	rcan-1(RNAi)	128	25°C		18	20.4	6.33254	0.633254	100		26	28.9029	9.19773	0.90628	103		44.4444	41.6809	1.69001e-13
rcan-1(tm1925)	rcan-1(RNAi)	128	25°C		29	30.8155	9.0117	0.887949	103		26	28.9029	9.19773	0.90628	103		-10.3448	-6.20668	0.0831352
control	rcan-1(tm1925)	129	25°C		18	19.2929	4.27678	0.429833	99		32	32.1743	9.69043	0.928175	109		77.7778	66.7674	2.07971e-25
rcan-1(tm1925)	rcan-1(RNAi)	129	25°C		32	32.1743	9.69043	0.928175	109		27	27.6355	8.33088	0.805377	107		-15.625	-14.1069	0.000829129
control	rcan-1(RNAi)	129	25°C		18	19.2929	4.27678	0.429833	99		27	27.6355	8.33088	0.805377	107		50	43.2417	4.39689e-14
control	rcan-1(tm1925)	130	25°C		18	20.1019	5.71756	0.550172	108		30	33.3774	11.6957	1.13599	106		66.6667	66.0412	1.01997e-19
control	rcan-1(RNAi)	130	25°C		18	20.1019	5.71756	0.550172	108		28	27.885	8.09955	0.761942	113		55.5556	38.7183	3.84015e-14
rcan-1(tm1925)	rcan-1(RNAi)	130	25°C		30	33.3774	11.6957	1.13599	106		28	27.885	8.09955	0.761942	113		-6.66667	-16.4555	0.000953045
control	rcan-1(tm1925)	131	25°C		18	20.4211	6.13428	0.629363	95		29	29.4267	9.05564	1.04566	75		61.1111	44.0997	1.35277e-12
rcan-1(tm1925)	rcan-1(RNAi)	131	25°C		29	29.4267	9.05564	1.04566	75		23	26.534	7.81378	0.769915	103		-20.6897	-9.83015	0.0363779
control	rcan-1(RNAi)	131	25°C		18	20.4211	6.13428	0.629363	95		23	26.534	7.81378	0.769915	103		27.7778	29.9344	4.71905e-10
control	tsp-3(ok3729)	122	25°C		19	21	5.58011	0.532043	110		26	27.0652	8.85389	0.923081	92		36.8421	28.882	2.03244e-08
control	tsp-3(RNAi)	122	25°C		19	21	5.58011	0.532043	110		28	30.9286	8.88858	0.969824	84		47.3684	47.2789	1.0335e-15
tsp-3(ok3729)	tsp-3(RNAi)	122	25°C		26	27.0652	8.85389	0.923081	92		28	30.9286	8.88858	0.969824	84		7.69231	14.2742	0.00181638
control	tsp-3(ok3729)	124	25°C		18	19.79	5.12135	0.512135	100		23	25.2577	9.17228	0.931304	97		27.7778	27.6288	1.20502e-06
tsp-3(ok3729)	tsp-3(RNAi)	124	25°C		23	25.2577	9.17228	0.931304	97		28	28.8559	9.165	0.869903	111		21.7391	14.2456	0.00125734
control	tsp-3(RNAi)	124	25°C		18	19.79	5.12135	0.512135	100		28	28.8559	9.165	0.869903	111		55.5556	45.8103	6.6928e-15
control	tsp-3(ok3729)	128	25°C		18	20.4	6.33254	0.633254	100		24	25.5955	9.0876	0.963284	89		33.3333	25.4682	8.63735e-06
control	tsp-3(RNAi)	128	25°C		18	20.4	6.33254	0.633254	100		26	27.6852	9.16785	0.882177	108		44.4444	35.7117	3.38205e-10
tsp-3(ok3729)	tsp-3(RNAi)	128	25°C		24	25.5955	9.0876	0.963284	89		26	27.6852	9.16785	0.882177	108		8.33333	8.16424	0.0948472
control	tsp-3(ok3729)	129	25°C		18	19.2929	4.27678	0.429833	99		22	24.6939	8.33748	0.842213	98		22.2222	27.9944	4.44806e-07
tsp-3(ok3729)	tsp-3(RNAi)	129	25°C		22	24.6939	8.33748	0.842213	98		25	26.3714	7.94604	0.775454	105		13.6364	6.79339	0.0693974
control	tsp-3(RNAi)	129	25°C		18	19.2929	4.27678	0.429833	99		25	26.3714	7.94604	0.775454	105		38.8889	36.6896	1.34531e-13
control	unc-36(ad698)	122	25°C		19	21	5.58011	0.532043	110		18	18.8364	4.40018	0.593321	55		-5.26316	-10.303	0.00425025
control	unc-36(RNAi)	122	25°C		19	21	5.58011	0.532043	110		26	26.4286	5.93252	0.792766	56		36.8421	25.8503	2.2403e-09
unc-36(ad698)	unc-36(RNAi)	122	25°C		18	18.8364	4.40018	0.593321	55		26	26.4286	5.93252	0.792766	56		44.4444	40.3061	2.52324e-11
control	unc-36(ad698)	124	25°C		18	19.79	5.12135	0.512135	100		15	15.4667	2.47777	0.26118	90		-16.6667	-21.8461	1.60161e-13
unc-36(ad698)	unc-36(RNAi)	124	25°C		15	15.4667	2.47777	0.26118	90		23	26.5377	8.58701	0.834044	106		53.3333	71.5802	3.94618e-27
control	unc-36(RNAi)	124	25°C		18	19.79	5.12135	0.512135	100		23	26.5377	8.58701	0.834044	106		27.7778	34.0967	1.11043e-11
control	unc-36(ad698)	128	25°C		18	20.4	6.33254	0.633254	100		16	17.7424	4.30495	0.529903	66		-11.1111	-13.0273	0.00352944
control	unc-36(RNAi)	128	25°C		18	20.4	6.33254	0.633254	100		25	27.4681	9.45015	0.974709	94		38.8889	34.6475	3.45636e-09
unc-36(ad698)	unc-36(RNAi)	128	25°C		16	17.7424	4.30495	0.529903	66		25	27.4681	9.45015	0.974709	94		56.25	54.8159	1.18657e-13
control	unc-36(ad698)	129	25°C		18	19.2929	4.27678	0.429833	99		16	17.5775	4.61879	0.548149	71		-11.1111	-8.89167	9.24641e-05
unc-36(ad698)	unc-36(RNAi)	129	25°C		16	17.5775	4.61879	0.548149	71		25	27.1416	8.78195	0.826136	113		56.25	54.4113	1.3396e-15
control	unc-36(RNAi)	129	25°C		18	19.2929	4.27678	0.429833	99		25	27.1416	8.78195	0.826136	113		38.8889	40.6816	1.02809e-12
control	kynu-1(tm4924)	126	15°C		29	30.0891	5.66763	0.56395	101		32	33.7419	9.11397	1.63692	31		10.3448	12.14	0.0968483
kynu-1(tm4924)	kynu-1(RNAi)	126	15°C		32	33.7419	9.11397	1.63692	31		38	38.66	7.30051	0.730051	100		18.75	14.5755	0.00357774
control	kynu-1(RNAi)	126	15°C		29	30.0891	5.66763	0.56395	101		38	38.66	7.30051	0.730051	100		31.0345	28.485	1.11587e-16
control	kynu-1(RNAi) 4th generation	126	15°C		29	30.0891	5.66763	0.56395	101		32	32.9444	6.70462	0.706729	90		10.3448	9.4896	0.00178
kynu-1(tm4924)	kynu-1(RNAi) 4th generation	126	15°C		32	33.7419	9.11397	1.63692	31		32	32.9444	6.70462	0.706729	90		0	-2.3635	1
kynu-1(RNAi)	kynu-1(RNAi) 4th generation	126	15°C		38	38.66	7.30051	0.730051	100		32	32.9444	6.70462	0.706729	90		-15.7895	-14.7842	1.32673e-07
control	kynu-1(tm4924)	127	15°C		30	32.5	6.40312	0.616141	108		41	40.375	10.6091	3.75089	8		36.6667	24.2308	0.0253952
control	kynu-1(RNAi)	127	15°C		30	32.5	6.40312	0.616141	108		39	40.6311	7.79139	0.767708	103		30	25.0187	2.12977e-13
kynu-1(tm4924)	kynu-1(RNAi)	127	15°C		41	40.375	10.6091	3.75089	8		39	40.6311	7.79139	0.767708	103		-4.87805	0.634224	0.935862
kynu-1(tm4924)	kynu-1(RNAi) 4th generation	127	15°C		41	40.375	10.6091	3.75089	8		34.5	35.9167	9.66298	1.13879	72		-15.8537	-11.0423	0.22065
control	kynu-1(RNAi) 4th generation	127	15°C		30	32.5	6.40312	0.616141	108		34.5	35.9167	9.66298	1.13879	72		15	10.5128	0.0234127
kynu-1(RNAi)	kynu-1(RNAi) 4th generation	127	15°C		39	40.6311	7.79139	0.767708	103		34.5	35.9167	9.66298	1.13879	72		-11.5385	-11.6029	0.000287627
control	unc-36(ad698)	128	25°C		18	20.4	6.33254	0.633254	100		16	17.7424	4.30495	0.529903	66		-11.1111	-13.0273	0.00352944
unc-36(ad698)	unc-36(RNAi)	128	25°C		16	17.7424	4.30495	0.529903	66		25	27.4681	9.45015	0.974709	94		56.25	54.8159	1.18657e-13
control	unc-36(RNAi)	128	25°C		18	20.4	6.33254	0.633254	100		25	27.4681	9.45015	0.974709	94		38.8889	34.6475	3.45636e-09
control	unc-36(RNAi) 4th generation	128	25°C		18	20.4	6.33254	0.633254	100		22	24.1574	8.57857	0.825473	108		22.2222	18.4187	0.000362512
unc-36(ad698)	unc-36(RNAi) 4th generation	128	25°C		16	17.7424	4.30495	0.529903	66		22	24.1574	8.57857	0.825473	108		37.5	36.1562	4.2365e-09
unc-36(RNAi)	unc-36(RNAi) 4th generation	128	25°C		25	27.4681	9.45015	0.974709	94		22	24.1574	8.57857	0.825473	108		-12	-12.0528	0.00620525
control	unc-36(ad698)	129	25°C		18	19.2929	4.27678	0.429833	99		16	17.5775	4.61879	0.548149	71		-11.1111	-8.89167	9.24641e-05
control	unc-36(RNAi)	129	25°C		18	19.2929	4.27678	0.429833	99		25	27.1416	8.78195	0.826136	113		38.8889	40.6816	1.02809e-12
unc-36(ad698)	unc-36(RNAi)	129	25°C		16	17.5775	4.61879	0.548149	71		25	27.1416	8.78195	0.826136	113		56.25	54.4113	1.3396e-15
unc-36(ad698)	unc-36(RNAi) 4th generation	129	25°C		16	17.5775	4.61879	0.548149	71		18	20.2273	6.00254	0.572319	110		12.5	15.075	9.30878e-05
control	unc-36(RNAi) 4th generation	129	25°C		18	19.2929	4.27678	0.429833	99		18	20.2273	6.00254	0.572319	110		0	4.84293	0.866435
unc-36(RNAi)	unc-36(RNAi) 4th generation	129	25°C		25	27.1416	8.78195	0.826136	113		18	20.2273	6.00254	0.572319	110		-28	-25.475	9.72644e-11
