# Supplementary material for: Caenorhabditis elegans orthologs of human genes differentially expressed with age are enriched for determinants of longevity
Source: Aging Cell. 2017 Apr 12;16(4):672–82. doi: 10.1111/acel.12595 (PMC5506438; doi:10.1111/acel.12595)
Supplement: Supplementary file 9 — Table S8 Summary statistics for brood size experiments. [file ACEL-16-672-s009.xlsx]

## Sheet: S8
Table S8. Summary statistics for brood size experiments. EV = empty vector; SD = standard deviation; SE = standard error.
				Number of Progeny per Worm
RNAi Target	Temperature	Experiment	Day	Median	Mean	SD	SE	N (worms)	P vs. EV (t-test)
EV	15°C	CHGBS005	total	358	356.875	43.235	15.2859	8
EV	15°C	CHGBS007	total	292	292.25	44.8354	15.8517	8
EV	15°C	CHGBS009	total	350	337.889	75.3499	25.1166	9
EV	15°C	pooled	total	339	329.36	61.3412	12.2682	25
kynu-1	15°C	CHGBS005	total	325.5	332.2	46.9676	14.8525	10	0.264365
kynu-1	15°C	CHGBS007	total	279	275.556	30.9439	10.3146	9	0.394358
kynu-1	15°C	CHGBS009	total	321.5	311.9	39.1903	12.3931	10	0.372118
kynu-1	15°C	pooled	total	311	307.621	45.0455	8.36475	29	0.150372
tdo-2	15°C	CHGBS005	total	241.5	232.6	45.9594	14.5336	10	2.57811e-05
tdo-2	15°C	CHGBS007	total	230.5	224.9	17.5211	5.54066	10	0.00326779
tdo-2	15°C	CHGBS009	total	235	202.889	69.0189	23.0063	9	0.00112933
tdo-2	15°C	pooled	total	235	220.724	47.9322	8.90078	29	5.63126e-09
EV	25°C	CHGBS004	total	158	158.111	31.6087	10.5362	9
EV	25°C	CHGBS006	total	144	141.778	22.7968	7.59894	9
EV	25°C	CHGBS008	total	134	141.222	40.4406	13.4802	9
EV	25°C	pooled	total	152	147.037	32.16	6.1892	27
kynu-1	25°C	CHGBS004	total	204.5	206	19.3563	6.121	10	0.0017263
kynu-1	25°C	CHGBS006	total	192	199.4	37.6894	11.9184	10	0.000990537
kynu-1	25°C	CHGBS008	total	215.5	209.5	26.0713	9.21761	8	0.000953748
kynu-1	25°C	pooled	total	208.5	204.643	28.1507	5.31998	28	4.18112e-09
iglr-1	25°C	CHGBS004	total	143	133.333	36.5342	12.1781	9	0.143824
iglr-1	25°C	CHGBS006	total	122	126.444	30.7413	10.2471	9	0.248325
iglr-1	25°C	CHGBS008	total	165.5	160.2	37.6085	11.8929	10	0.30637
iglr-1	25°C	pooled	total	146	140.714	37.0624	7.00413	28	0.501724
rcan-1	25°C	CHGBS004	total	125.5	125.875	23.3632	8.26014	8	0.0298034
rcan-1	25°C	CHGBS006	total	153.5	155.6	25.5395	8.0763	10	0.229499
rcan-1	25°C	CHGBS008	total	156	158.2	35.9438	11.3664	10	0.349807
rcan-1	25°C	pooled	total	151	148.036	31.5366	5.95985	28	0.90791
tdo-2	25°C	CHGBS004	total	142	148	30.0555	9.50438	10	0.486028
tdo-2	25°C	CHGBS006	total	144	146.857	27.6552	10.4527	7	0.701416
tdo-2	25°C	CHGBS008	total	159.5	150.625	26.2076	9.26579	8	0.574648
tdo-2	25°C	pooled	total	148	148.52	27.068	5.4136	25	0.857614
tsp-3	25°C	CHGBS004	total	171.5	165.8	43.8021	13.8514	10	0.664437
tsp-3	25°C	CHGBS006	total	170	166.2	29.3969	9.29612	10	0.058177
tsp-3	25°C	CHGBS008	total	160	155.778	33.8592	11.2864	9	0.420273
tsp-3	25°C	pooled	total	168	162.828	35.2877	6.55275	29	0.0854775
unc-36	25°C	CHGBS004	total	154	146.286	21.9827	8.30867	7	0.393157
unc-36	25°C	CHGBS006	total	129.5	130.7	11.8232	3.73884	10	0.215908
unc-36	25°C	CHGBS008	total	148	149.667	10.1522	4.14461	6	0.563404
unc-36	25°C	pooled	total	142	140.391	17.018	3.5485	23	0.357077
EV	15°C	CHGBS005	0	50	51	8.31522	2.93987	8
EV	15°C	CHGBS005	1	170	169	21.5208	7.60874	8
EV	15°C	CHGBS005	2	136.5	133.625	25.9391	9.17087	8
EV	15°C	CHGBS005	3	2.5	2.5	2.13809	0.755929	8
EV	15°C	CHGBS005	4	0	0.25	0.46291	0.163663	8
EV	15°C	CHGBS005	5	0	0.25	0.46291	0.163663	8
EV	15°C	CHGBS005	6	0	0.25	0.46291	0.163663	8
EV	15°C	CHGBS005	7	0	0	0	0	8
EV	15°C	CHGBS007	0	6.5	7.875	5.84166	2.06534	8
EV	15°C	CHGBS007	1	131.5	128.625	11.1219	3.93218	8
EV	15°C	CHGBS007	2	130	126.125	20.9451	7.4052	8
EV	15°C	CHGBS007	3	17	27.375	22.7592	8.0466	8
EV	15°C	CHGBS007	4	2	2	1.60357	0.566947	8
EV	15°C	CHGBS007	5	0	0.125	0.353553	0.125	8
EV	15°C	CHGBS007	6	0	0.125	0.353553	0.125	8
EV	15°C	CHGBS007	7	0	0	0	0	8
EV	15°C	CHGBS007	8	0	0	0	0	8
EV	15°C	CHGBS009	0	6	5.44444	4.77261	1.59087	9
EV	15°C	CHGBS009	1	97	101	27.6405	9.21352	9
EV	15°C	CHGBS009	2	137	131.222	28.8954	9.6318	9
EV	15°C	CHGBS009	3	99	94.6667	36.664	12.2213	9
EV	15°C	CHGBS009	4	4	5.44444	5.12619	1.70873	9
EV	15°C	CHGBS009	5	0	0	0	0	9
EV	15°C	CHGBS009	6	0	0.111111	0.333333	0.111111	9
EV	15°C	CHGBS009	7	0	0	0	0	9
EV	15°C	CHGBS009	8	0	0	0	0	9
EV	15°C	CHGBS009	9	0	0	0	0	9
EV	15°C	pooled	0	8	20.8	22.0416	4.40833	25
EV	15°C	pooled	1	130	131.6	35.3011	7.06022	25
EV	15°C	pooled	2	136	130.36	24.7452	4.94903	25
EV	15°C	pooled	3	21	43.64	47.2148	9.44297	25
EV	15°C	pooled	4	1	2.68	3.81576	0.763151	25
EV	15°C	pooled	5	0	0.12	0.331662	0.0663325	25
EV	15°C	pooled	6	0	0.16	0.374166	0.0748331	25
EV	15°C	pooled	7	0	0	0	0	25
EV	15°C	pooled	8	0	0	0	0	17
EV	15°C	pooled	9	0	0	0	0	9
kynu-1	15°C	CHGBS005	0	55	54.9	8.5173	2.69341	10	0.343218
kynu-1	15°C	CHGBS005	1	123.5	125.7	13.5405	4.28187	10	0.000400511
kynu-1	15°C	CHGBS005	2	133.5	123.5	32.6233	10.3164	10	0.473855
kynu-1	15°C	CHGBS005	3	21.5	26.3	24.5087	7.75034	10	0.0133611
kynu-1	15°C	CHGBS005	4	0.5	1.7	2.98329	0.943398	10	0.162339
kynu-1	15°C	CHGBS005	5	0	0.1	0.316228	0.1	10	0.449435
kynu-1	15°C	CHGBS005	6	0	0	0	0	10	0.170471
kynu-1	15°C	CHGBS005	7	0	0	0	0	10	1
kynu-1	15°C	CHGBS007	0	12	12.5556	3.74537	1.24846	9	0.0769696
kynu-1	15°C	CHGBS007	1	117	115.333	14.4395	4.81318	9	0.0496404
kynu-1	15°C	CHGBS007	2	105	106.889	19.2123	6.40409	9	0.069089
kynu-1	15°C	CHGBS007	3	45	38.3333	25.6953	8.56511	9	0.365862
kynu-1	15°C	CHGBS007	4	2	1.88889	2.08833	0.696109	9	0.903176
kynu-1	15°C	CHGBS007	5	0	0.333333	0.5	0.166667	9	0.333882
kynu-1	15°C	CHGBS007	6	0	0.222222	0.666667	0.222222	9	0.709403
kynu-1	15°C	CHGBS007	7	0	0	0	0	9	1
kynu-1	15°C	CHGBS007	8	0	0	0	0	9	1
kynu-1	15°C	CHGBS009	0	14	15.5	6.39878	2.02347	10	0.00119522
kynu-1	15°C	CHGBS009	1	98.5	97.5	10.8449	3.42945	10	0.729086
kynu-1	15°C	CHGBS009	2	102	102.4	8.36926	2.64659	10	0.0176101
kynu-1	15°C	CHGBS009	3	86	82.7	36.148	11.431	10	0.4844
kynu-1	15°C	CHGBS009	4	6	13.2	17.0216	5.38269	10	0.197542
kynu-1	15°C	CHGBS009	5	0.5	0.6	0.699206	0.221108	10	0.0238564
kynu-1	15°C	CHGBS009	6	0	0	0	0	10	0.346594
kynu-1	15°C	CHGBS009	7	0	0	0	0	10	1
kynu-1	15°C	CHGBS009	8	0	0	0	0	10	1
kynu-1	15°C	CHGBS009	9	0	0	0	0	10	1
kynu-1	15°C	pooled	0	18	28.1724	20.7693	3.85675	29	0.214018
kynu-1	15°C	pooled	1	112	112.759	17.361	3.22385	29	0.0206819
kynu-1	15°C	pooled	2	110	111.069	23.6159	4.38536	29	0.00527376
kynu-1	15°C	pooled	3	53	49.4828	37.7847	7.01645	29	0.62181
kynu-1	15°C	pooled	4	2	5.72414	11.3007	2.0985	29	0.181457
kynu-1	15°C	pooled	5	0	0.344828	0.552647	0.102624	29	0.0721346
kynu-1	15°C	pooled	6	0	0.0689655	0.371391	0.0689655	29	0.375253
kynu-1	15°C	pooled	7	0	0	0	0	29	1
kynu-1	15°C	pooled	8	0	0	0	0	19	1
kynu-1	15°C	pooled	9	0	0	0	0	10	1
tdo-2	15°C	CHGBS005	0	33.5	34.1	6.91938	2.1881	10	0.000430648
tdo-2	15°C	CHGBS005	1	64.5	61.3	6.63409	2.09788	10	7.391e-07
tdo-2	15°C	CHGBS005	2	73	67.9	13.4449	4.25167	10	6.96123e-05
tdo-2	15°C	CHGBS005	3	53	44.7	21.0241	6.64839	10	0.000125249
tdo-2	15°C	CHGBS005	4	19.5	21.6	17.6207	5.57215	10	0.00401549
tdo-2	15°C	CHGBS005	5	2.5	2.4	2.41293	0.763035	10	0.0206253
tdo-2	15°C	CHGBS005	6	0	0.5	0.707107	0.223607	10	0.380756
tdo-2	15°C	CHGBS005	7	0	0.1	0.316228	0.1	10	0.343436
tdo-2	15°C	CHGBS007	0	12	13.3	4.6916	1.48361	10	0.0520291
tdo-2	15°C	CHGBS007	1	63.5	62.9	7.66594	2.42418	10	7.20427e-09
tdo-2	15°C	CHGBS007	2	45.5	44.8	5.13809	1.62481	10	6.85082e-06
tdo-2	15°C	CHGBS007	3	53.5	53.6	7.12117	2.25191	10	0.0136194
tdo-2	15°C	CHGBS007	4	38.5	37.6	12.5804	3.97827	10	7.45399e-06
tdo-2	15°C	CHGBS007	5	8	10.4	7.4117	2.34379	10	0.00175311
tdo-2	15°C	CHGBS007	6	2	2	2.0548	0.649786	10	0.0183227
tdo-2	15°C	CHGBS007	7	0	0.1	0.316228	0.1	10	0.343436
tdo-2	15°C	CHGBS007	8	0	0.2	0.421637	0.133333	10	0.167851
tdo-2	15°C	CHGBS009	0	6	4.77778	4.11636	1.37212	9	0.755183
tdo-2	15°C	CHGBS009	1	50	46.4444	11.6094	3.86979	9	0.000215712
tdo-2	15°C	CHGBS009	2	47	44.4444	8.18705	2.72902	9	9.52827e-06
tdo-2	15°C	CHGBS009	3	51	44.8889	15.8623	5.28742	9	0.00333119
tdo-2	15°C	CHGBS009	4	34	31.5556	17.9172	5.97242	9	0.00213419
tdo-2	15°C	CHGBS009	5	26	24.6667	17.0294	5.67646	9	0.00246035
tdo-2	15°C	CHGBS009	6	4	4.22222	3.7006	1.23353	9	0.010313
tdo-2	15°C	CHGBS009	7	1	1.66667	1.87083	0.62361	9	0.0282476
tdo-2	15°C	CHGBS009	8	0	0	0	0	9	1
tdo-2	15°C	CHGBS009	9	0	0.222222	0.440959	0.146986	9	0.16902
tdo-2	15°C	pooled	0	12	17.8276	13.5622	2.51844	29	0.561633
tdo-2	15°C	pooled	1	58	57.2414	11.2398	2.08717	29	7.16478e-11
tdo-2	15°C	pooled	2	49	52.6552	14.5756	2.70662	29	2.82905e-16
tdo-2	15°C	pooled	3	51	47.8276	15.7618	2.92689	29	0.67504
tdo-2	15°C	pooled	4	32	30.2069	16.9987	3.15658	29	1.33235e-09
tdo-2	15°C	pooled	5	6	12.069	13.7033	2.54464	29	6.37978e-05
tdo-2	15°C	pooled	6	1	2.17241	2.79117	0.518308	29	0.000607717
tdo-2	15°C	pooled	7	0	0.586207	1.26822	0.235502	29	0.019017
tdo-2	15°C	pooled	8	0	0.105263	0.315302	0.0723352	19	0.162829
tdo-2	15°C	pooled	9	0	0.222222	0.440959	0.146986	9	0.16902
EV	25°C	CHGBS004	0	0	0.222222	0.666667	0.222222	9
EV	25°C	CHGBS004	0.5	63	63.6667	17.2772	5.75905	9
EV	25°C	CHGBS004	1	70	74.5556	15.733	5.24434	9
EV	25°C	CHGBS004	1.5	17	19.3333	7.29726	2.43242	9
EV	25°C	CHGBS004	2	0	0.333333	0.5	0.166667	9
EV	25°C	CHGBS004	2.5	0	0	0	0	9
EV	25°C	CHGBS004	3	0	0	0	0	9
EV	25°C	CHGBS004	3.5	0	0	0	0	9
EV	25°C	CHGBS006	0	0	0	0	0	9
EV	25°C	CHGBS006	0.5	43	46.4444	11.2485	3.74949	9
EV	25°C	CHGBS006	1	83	81.4444	17.6572	5.88574	9
EV	25°C	CHGBS006	1.5	12	12.7778	6.83333	2.27778	9
EV	25°C	CHGBS006	2	1	1	1	0.333333	9
EV	25°C	CHGBS006	2.5	0	0.111111	0.333333	0.111111	9
EV	25°C	CHGBS006	3	0	0	0	0	9
EV	25°C	CHGBS006	3.5	0	0	0	0	9
EV	25°C	CHGBS008	0	0	0	0	0	9
EV	25°C	CHGBS008	0.5	79	75.1111	17.1351	5.71169	9
EV	25°C	CHGBS008	1	50	59.7778	32.426	10.8087	9
EV	25°C	CHGBS008	1.5	7	6	5.47723	1.82574	9
EV	25°C	CHGBS008	2	0	0.222222	0.440959	0.146986	9
EV	25°C	CHGBS008	2.5	0	0	0	0	9
EV	25°C	CHGBS008	3	0	0.111111	0.333333	0.111111	9
EV	25°C	pooled	0	0	0.0740741	0.3849	0.0740741	27
EV	25°C	pooled	0.5	63	61.7407	19.1122	3.67815	27
EV	25°C	pooled	1	72	71.9259	24.0927	4.63663	27
EV	25°C	pooled	1.5	12	12.7037	8.4116	1.61881	27
EV	25°C	pooled	2	0	0.518519	0.752962	0.144908	27
EV	25°C	pooled	2.5	0	0.037037	0.19245	0.037037	27
EV	25°C	pooled	3	0	0.037037	0.19245	0.037037	27
EV	25°C	pooled	3.5	0	0	0	0	18
kynu-1	25°C	CHGBS004	0	1.5	3.1	3.66515	1.15902	10	0.0357326
kynu-1	25°C	CHGBS004	0.5	89	85.8	16.4776	5.21067	10	0.0112809
kynu-1	25°C	CHGBS004	1	77.5	74.9	9.42161	2.97937	10	0.955341
kynu-1	25°C	CHGBS004	1.5	31	39	26.4575	8.3666	10	0.0463977
kynu-1	25°C	CHGBS004	2	0	3.2	5.82714	1.8427	10	0.155164
kynu-1	25°C	CHGBS004	2.5	0	0	0	0	10	1
kynu-1	25°C	CHGBS004	3	0	0	0	0	10	1
kynu-1	25°C	CHGBS004	3.5	0	0	0	0	10	1
kynu-1	25°C	CHGBS006	0	0	0.1	0.316228	0.1	10	0.343436
kynu-1	25°C	CHGBS006	0.5	49	51.9	14.2474	4.50543	10	0.365213
kynu-1	25°C	CHGBS006	1	87	83.6	14.0491	4.44272	10	0.773978
kynu-1	25°C	CHGBS006	1.5	57.5	56	26.0256	8.23003	10	0.000439575
kynu-1	25°C	CHGBS006	2	2	6.2	8.20298	2.59401	10	0.0769985
kynu-1	25°C	CHGBS006	2.5	0.5	1.4	2.75681	0.87178	10	0.175496
kynu-1	25°C	CHGBS006	3	0	0.2	0.421637	0.133333	10	0.167851
kynu-1	25°C	CHGBS006	3.5	0	0	0	0	10	1
kynu-1	25°C	CHGBS008	0	0	0.25	0.707107	0.25	8	0.350617
kynu-1	25°C	CHGBS008	0.5	73.5	70.875	9.41788	3.32972	8	0.533102
kynu-1	25°C	CHGBS008	1	91	91.75	6.81909	2.41091	8	0.0184034
kynu-1	25°C	CHGBS008	1.5	49	45.125	18.9468	6.69871	8	0.000481157
kynu-1	25°C	CHGBS008	2	1	1.5	1.41421	0.5	8	0.0390929
kynu-1	25°C	CHGBS008	2.5	0	0	0	0	8	1
kynu-1	25°C	CHGBS008	3	0	0	0	0	8	0.346594
kynu-1	25°C	pooled	0	0	1.21429	2.58711	0.488917	28	0.0286741
kynu-1	25°C	pooled	0.5	73.5	69.4286	19.8707	3.75522	28	0.149496
kynu-1	25°C	pooled	1	84	82.8214	12.4307	2.34918	28	0.042671
kynu-1	25°C	pooled	1.5	41	46.8214	24.6352	4.65561	28	6.15761e-08
kynu-1	25°C	pooled	2	1	3.78571	6.17256	1.1665	28	0.0096466
kynu-1	25°C	pooled	2.5	0	0.5	1.73205	0.327327	28	0.171021
kynu-1	25°C	pooled	3	0	0.0714286	0.262265	0.0495635	28	0.580822
kynu-1	25°C	pooled	3.5	0	0	0	0	20	1
iglr-1	25°C	CHGBS004	0	0	0.111111	0.333333	0.111111	9	0.662843
iglr-1	25°C	CHGBS004	0.5	60	57.5556	18.5075	6.16917	9	0.479503
iglr-1	25°C	CHGBS004	1	72	67.6667	17.1099	5.70331	9	0.387201
iglr-1	25°C	CHGBS004	1.5	6	7.88889	8.26808	2.75603	9	0.00678849
iglr-1	25°C	CHGBS004	2	0	0.111111	0.333333	0.111111	9	0.286032
iglr-1	25°C	CHGBS004	2.5	0	0	0	0	9	1
iglr-1	25°C	CHGBS004	3	0	0	0	0	9	1
iglr-1	25°C	CHGBS004	3.5	0	0	0	0	9	1
iglr-1	25°C	CHGBS006	0	0	0	0	0	9	1
iglr-1	25°C	CHGBS006	0.5	40	41.6667	17.6989	5.89962	9	0.505814
iglr-1	25°C	CHGBS006	1	84	64.7778	33.7668	11.2556	9	0.213867
iglr-1	25°C	CHGBS006	1.5	17	19	17.4356	5.81187	9	0.341493
iglr-1	25°C	CHGBS006	2	1	0.888889	0.927961	0.30932	9	0.810091
iglr-1	25°C	CHGBS006	2.5	0	0.111111	0.333333	0.111111	9	1
iglr-1	25°C	CHGBS006	3	0	0	0	0	9	1
iglr-1	25°C	CHGBS006	3.5	0	0	0	0	9	1
iglr-1	25°C	CHGBS008	0	0	0.2	0.632456	0.2	10	0.343436
iglr-1	25°C	CHGBS008	0.5	77	72.9	17.0909	5.40463	10	0.782003
iglr-1	25°C	CHGBS008	1	83	77.1	20.7496	6.56159	10	0.193272
iglr-1	25°C	CHGBS008	1.5	6.5	9.7	9.5458	3.01865	10	0.311329
iglr-1	25°C	CHGBS008	2	0	0.3	0.674949	0.213437	10	0.768043
iglr-1	25°C	CHGBS008	2.5	0	0	0	0	10	1
iglr-1	25°C	CHGBS008	3	0	0	0	0	10	0.346594
iglr-1	25°C	pooled	0	0	0.107143	0.41627	0.0786676	28	0.760775
iglr-1	25°C	pooled	0.5	65	57.9286	21.5147	4.0659	28	0.489921
iglr-1	25°C	pooled	1	75	70.1071	24.447	4.62004	28	0.782195
iglr-1	25°C	pooled	1.5	8.5	12.1071	12.8303	2.42471	28	0.838755
iglr-1	25°C	pooled	2	0	0.428571	0.741798	0.140187	28	0.657331
iglr-1	25°C	pooled	2.5	0	0.0357143	0.188982	0.0357143	28	0.979587
iglr-1	25°C	pooled	3	0	0	0	0	28	0.326527
iglr-1	25°C	pooled	3.5	0	0	0	0	18	1
rcan-1	25°C	CHGBS004	0	0	0	0	0	8	0.346594
rcan-1	25°C	CHGBS004	0.5	52	50.75	10.0818	3.56446	8	0.0786644
rcan-1	25°C	CHGBS004	1	57.5	57.375	22.8907	8.09307	8	0.0996608
rcan-1	25°C	CHGBS004	1.5	16.5	17.25	8.27647	2.92617	8	0.592584
rcan-1	25°C	CHGBS004	2	0	0.375	1.06066	0.375	8	0.921193
rcan-1	25°C	CHGBS004	2.5	0	0.125	0.353553	0.125	8	0.350617
rcan-1	25°C	CHGBS004	3	0	0	0	0	8	1
rcan-1	25°C	CHGBS004	3.5	0	0	0	0	8	1
rcan-1	25°C	CHGBS006	0	0	0	0	0	10	1
rcan-1	25°C	CHGBS006	0.5	48.5	49	4.78423	1.51291	10	0.540779
rcan-1	25°C	CHGBS006	1	83	82.2	14.4361	4.56508	10	0.920503
rcan-1	25°C	CHGBS006	1.5	18	21.5	16.3792	5.17955	10	0.14852
rcan-1	25°C	CHGBS006	2	1.5	1.5	1.50923	0.477261	10	0.403308
rcan-1	25°C	CHGBS006	2.5	0.5	1	1.33333	0.421637	10	0.0681585
rcan-1	25°C	CHGBS006	3	0	0.4	0.699206	0.221108	10	0.103888
rcan-1	25°C	CHGBS006	3.5	0	0	0	0	10	1
rcan-1	25°C	CHGBS008	0	0	0	0	0	10	1
rcan-1	25°C	CHGBS008	0.5	71	66.3	14.6139	4.62133	10	0.248037
rcan-1	25°C	CHGBS008	1	83	77.7	25.0247	7.91349	10	0.200818
rcan-1	25°C	CHGBS008	1.5	10	13.5	12.0853	3.82172	10	0.100345
rcan-1	25°C	CHGBS008	2	0	0.6	0.843274	0.266667	10	0.235316
rcan-1	25°C	CHGBS008	2.5	0	0	0	0	10	1
rcan-1	25°C	CHGBS008	3	0	0.1	0.316228	0.1	10	0.941639
rcan-1	25°C	pooled	0	0	0	0	0	28	0.326527
rcan-1	25°C	pooled	0.5	52.5	55.6786	13.0641	2.46888	28	0.177849
rcan-1	25°C	pooled	1	75	73.5	22.9274	4.33288	28	0.805069
rcan-1	25°C	pooled	1.5	14.5	17.4286	12.9513	2.44756	28	0.114133
rcan-1	25°C	pooled	2	0	0.857143	1.23871	0.234093	28	0.22513
rcan-1	25°C	pooled	2.5	0	0.392857	0.916486	0.1732	28	0.0537809
rcan-1	25°C	pooled	3	0	0.178571	0.475595	0.089879	28	0.154103
rcan-1	25°C	pooled	3.5	0	0	0	0	18	1
tdo-2	25°C	CHGBS004	0	0	0.1	0.316228	0.1	10	0.625725
tdo-2	25°C	CHGBS004	0.5	37.5	37.7	9.56905	3.026	10	0.00173332
tdo-2	25°C	CHGBS004	1	42.5	41.8	4.07704	1.28927	10	0.000189784
tdo-2	25°C	CHGBS004	1.5	45	44.3	7.74668	2.44972	10	1.42421e-06
tdo-2	25°C	CHGBS004	2	15.5	18.4	13.2262	4.1825	10	0.00192978
tdo-2	25°C	CHGBS004	2.5	1	5.4	7.7201	2.44131	10	0.0542744
tdo-2	25°C	CHGBS004	3	0	0.3	0.674949	0.213437	10	0.193422
tdo-2	25°C	CHGBS004	3.5	0	0	0	0	10	1
tdo-2	25°C	CHGBS006	0	0	0	0	0	7	1
tdo-2	25°C	CHGBS006	0.5	30	31	9.05539	3.42261	7	0.00880747
tdo-2	25°C	CHGBS006	1	41	41.2857	6.04743	2.28571	7	7.27434e-05
tdo-2	25°C	CHGBS006	1.5	42	39.7143	9.32227	3.52349	7	5.69287e-05
tdo-2	25°C	CHGBS006	2	24	21.8571	6.36209	2.40464	7	0.0001112
tdo-2	25°C	CHGBS006	2.5	11	10.7143	4.88925	1.84796	7	0.00119904
tdo-2	25°C	CHGBS006	3	2	2.14286	2.19306	0.8289	7	0.0414795
tdo-2	25°C	CHGBS006	3.5	0	0.142857	0.377964	0.142857	7	0.355918
tdo-2	25°C	CHGBS008	0	0	1.125	2.10017	0.742522	8	0.173521
tdo-2	25°C	CHGBS008	0.5	48	46.25	4.52769	1.60078	8	0.000823826
tdo-2	25°C	CHGBS008	1	45	44.375	5.55331	1.96339	8	0.196229
tdo-2	25°C	CHGBS008	1.5	39	35.5	9.92831	3.51019	8	1.54861e-05
tdo-2	25°C	CHGBS008	2	14.5	13.625	4.92624	1.74169	8	0.000110979
tdo-2	25°C	CHGBS008	2.5	7	6.875	4.76408	1.68436	8	0.00467976
tdo-2	25°C	CHGBS008	3	2	2.875	2.3566	0.833185	8	0.0126903
tdo-2	25°C	pooled	0	0	0.4	1.25831	0.251661	25	0.224343
tdo-2	25°C	pooled	0.5	38	38.56	9.87455	1.97491	25	2.07149e-06
tdo-2	25°C	pooled	1	43	42.48	5.11631	1.02326	25	9.85254e-07
tdo-2	25°C	pooled	1.5	42	40.2	9.34969	1.86994	25	6.3512e-15
tdo-2	25°C	pooled	2	17	17.84	9.67247	1.93449	25	3.88246e-09
tdo-2	25°C	pooled	2.5	8	7.36	6.31717	1.26343	25	5.63546e-06
tdo-2	25°C	pooled	3	1	1.64	2.07926	0.415853	25	0.000773064
tdo-2	25°C	pooled	3.5	0	0.0588235	0.242536	0.0588235	17	0.332195
tsp-3	25°C	CHGBS004	0	0	0	0	0	10	0.346594
tsp-3	25°C	CHGBS004	0.5	60	58.8	14.7859	4.67571	10	0.521182
tsp-3	25°C	CHGBS004	1	90	83	26.4407	8.36129	10	0.405795
tsp-3	25°C	CHGBS004	1.5	14.5	23.4	18.0012	5.69249	10	0.523493
tsp-3	25°C	CHGBS004	2	0.5	0.5	0.527046	0.166667	10	0.489113
tsp-3	25°C	CHGBS004	2.5	0	0.1	0.316228	0.1	10	0.343436
tsp-3	25°C	CHGBS004	3	0	0	0	0	10	1
tsp-3	25°C	CHGBS004	3.5	0	0	0	0	10	1
tsp-3	25°C	CHGBS006	0	0	0	0	0	10	1
tsp-3	25°C	CHGBS006	0.5	50.5	52.8	10.315	3.2619	10	0.218795
tsp-3	25°C	CHGBS006	1	95	89	19.4765	6.159	10	0.387513
tsp-3	25°C	CHGBS006	1.5	25	24	16.8787	5.3375	10	0.076823
tsp-3	25°C	CHGBS006	2	0	0.4	0.699206	0.221108	10	0.155589
tsp-3	25°C	CHGBS006	2.5	0	0	0	0	10	0.346594
tsp-3	25°C	CHGBS006	3	0	0	0	0	10	1
tsp-3	25°C	CHGBS006	3.5	0	0	0	0	10	1
tsp-3	25°C	CHGBS008	0	0	0	0	0	9	1
tsp-3	25°C	CHGBS008	0.5	66	63.4444	11.2151	3.73836	9	0.109833
tsp-3	25°C	CHGBS008	1	82	79.3333	18.2209	6.07362	9	0.139506
tsp-3	25°C	CHGBS008	1.5	10	12.6667	9.53939	3.1798	9	0.0925827
tsp-3	25°C	CHGBS008	2	0	0.333333	0.5	0.166667	9	0.623987
tsp-3	25°C	CHGBS008	2.5	0	0	0	0	9	1
tsp-3	25°C	CHGBS008	3	0	0	0	0	9	0.346594
tsp-3	25°C	pooled	0	0	0	0	0	29	0.326527
tsp-3	25°C	pooled	0.5	59	58.1724	12.6408	2.34734	29	0.417819
tsp-3	25°C	pooled	1	86	83.931	21.3958	3.9731	29	0.0546249
tsp-3	25°C	pooled	1.5	17	20.2759	15.7727	2.92892	29	0.0287173
tsp-3	25°C	pooled	2	0	0.413793	0.568032	0.105481	29	0.561741
tsp-3	25°C	pooled	2.5	0	0.0344828	0.185695	0.0344828	29	0.959932
tsp-3	25°C	pooled	3	0	0	0	0	29	0.326527
tsp-3	25°C	pooled	3.5	0	0	0	0	20	1
unc-36	25°C	CHGBS004	0	0	0	0	0	7	0.346594
unc-36	25°C	CHGBS004	0.5	54	56	10.8628	4.10575	7	0.297307
unc-36	25°C	CHGBS004	1	78	76.4286	15.4149	5.82628	7	0.81483
unc-36	25°C	CHGBS004	1.5	14	13.7143	10.0119	3.78414	7	0.238454
unc-36	25°C	CHGBS004	2	0	0	0	0	7	0.0805162
unc-36	25°C	CHGBS004	2.5	0	0	0	0	7	1
unc-36	25°C	CHGBS004	3	0	0.142857	0.377964	0.142857	7	0.355918
unc-36	25°C	CHGBS004	3.5	0	0	0	0	7	1
unc-36	25°C	CHGBS006	0	0	0.4	0.966092	0.305505	10	0.222868
unc-36	25°C	CHGBS006	0.5	47.5	52.2	16.4168	5.19145	10	0.382145
unc-36	25°C	CHGBS006	1	71	67.7	16.7269	5.28951	10	0.100987
unc-36	25°C	CHGBS006	1.5	10.5	10.2	4.98442	1.57621	10	0.367253
unc-36	25°C	CHGBS006	2	0	0.2	0.421637	0.133333	10	0.0487077
unc-36	25°C	CHGBS006	2.5	0	0	0	0	10	0.346594
unc-36	25°C	CHGBS006	3	0	0	0	0	10	1
unc-36	25°C	CHGBS006	3.5	0	0	0	0	10	1
unc-36	25°C	CHGBS008	0	0	0	0	0	6	1
unc-36	25°C	CHGBS008	0.5	67.5	65.5	12.8335	5.23927	6	0.237355
unc-36	25°C	CHGBS008	1	77.5	76.3333	10.8197	4.41714	6	0.185408
unc-36	25°C	CHGBS008	1.5	1	6.66667	12.6122	5.14889	6	0.906688
unc-36	25°C	CHGBS008	2	0.5	1.16667	1.94079	0.792324	6	0.290766
unc-36	25°C	CHGBS008	2.5	0	0	0	0	6	1
unc-36	25°C	CHGBS008	3	0	0	0	0	6	0.346594
unc-36	25°C	pooled	0	0	0.173913	0.650327	0.135603	23	0.522463
unc-36	25°C	pooled	0.5	55	56.8261	14.5028	3.02405	23	0.307249
unc-36	25°C	pooled	1	73	72.6087	15.0083	3.12945	23	0.903408
unc-36	25°C	pooled	1.5	10	10.3478	8.99802	1.87622	23	0.346773
unc-36	25°C	pooled	2	0	0.391304	1.07615	0.224393	23	0.636586
unc-36	25°C	pooled	2.5	0	0	0	0	23	0.326527
unc-36	25°C	pooled	3	0	0.0434783	0.208514	0.0434783	23	0.910706
unc-36	25°C	pooled	3.5	0	0	0	0	17	1
