# Supplementary material for: Caenorhabditis elegans orthologs of human genes differentially expressed with age are enriched for determinants of longevity
Source: Aging Cell. 2017 Apr 12;16(4):672–82. doi: 10.1111/acel.12595 (PMC5506438; doi:10.1111/acel.12595)
Supplement: Supplementary file 10 — Table S9 Summary statistics for healthspan experiments. [file ACEL-16-672-s010.xlsx]

## Sheet: S9
Table S9. Summary statistics for healthspan experiments. EV = empty vector; SD = standard deviation; SE = standard error.
					Timepoint 1 (Day 7 at 15°C, Day 4 at 25°C)								Timepoint 2 (Day 14 at 15°C, Day 8 at 25°C)								Timepoint 3 (Day 21 at 15°C, Day 11 at 25°C)								Timepoint 4 (Day 25 at 15°C, Day 15 at 25°C)
Phenotype	Worm Gene	Temperature	Experiment ID		Median	Mean	SD	SE	N	P vs. EV	P vs. tdo-2		Median	Mean	SD	SE	N	P vs. EV	P vs. tdo-2		Median	Mean	SD	SE	N	P vs. EV	P vs. tdo-2		Median	Mean	SD	SE	N	P vs. EV	P vs. tdo-2
Motivated Speed	EV	15°C	pooled		239.104	232.05	56.9386	8.39514	46	1	6.38666e-10		151.935	152.893	68.3882	11.398	36	1	0.304492		40.5	63.2574	51.1457	9.18605	31	1	1.86954e-07		49.9	48.4314	35.0401	9.36487	14	1	2.16659e-05
Motivated Speed	kynu-1	15°C	pooled		189.64	189.228	47.9285	6.64649	52	0.000131563	0.00127789		149.98	149.986	57.7104	8.60297	45	0.839272	0.133557		123.335	120.764	64.2486	10.4225	38	9.95722e-05	0.126923		61.86	67.6232	40.337	7.76286	27	0.125133	0.000379728
Motivated Speed	tdo-2	15°C	pooled		167.73	158.342	49.9341	6.55667	58	6.38666e-10	1		168.253	166.698	46.3314	6.90668	45	0.304492	1		136.72	143.467	66.4955	10.3849	41	1.86954e-07	1		102.54	108.949	49.2756	7.79116	40	2.16659e-05	1
Unmotivated Speed	EV	15°C	pooled		162.445	156.057	30.3135	4.56993	44	1	1.53375e-15		117.635	107.613	53.4969	10.11	28	1	0.703348		32.78	39.6158	24.2961	5.06609	23	1	7.34887e-08		30.935	32.3227	18.1293	5.23349	12	1	3.18376e-07
Unmotivated Speed	kynu-1	15°C	pooled		124.379	136.686	44.584	5.85417	58	0.0105072	1.49693e-07		116.974	115.515	37.0685	6.17809	36	0.508107	0.67442		82.5316	80.4086	46.7052	8.38851	31	0.000132022	0.370809		34.37	43.7134	22.3952	4.23229	28	0.102702	3.4475e-06
Unmotivated Speed	tdo-2	15°C	pooled		91.38	95.1031	34.7098	4.51883	59	1.53375e-15	1		111.86	112.025	33.0087	5.50145	36	0.703348	1		82.6897	89.8613	36.0676	6.27857	33	7.34887e-08	1		78.58	81.6407	38.2581	6.1262	39	3.18376e-07	1
Thrash Frequency	EV	15°C	pooled		0.956116	0.97674	0.345591	0.0498818	48	1	1.4613e-07		0.552617	0.549117	0.297515	0.0448521	44	1	1.12919e-08		0.270834	0.361899	0.266366	0.0567893	22	1	1.23308e-06		0.378538	0.439838	0.379808	0.094952	16	1	0.0883483
Thrash Frequency	kynu-1	15°C	pooled		1.21343	1.15933	0.283295	0.0555588	26	0.0173912	0.0125667		0.677341	0.669931	0.300634	0.0425161	50	0.0536733	1.33153e-05		0.497916	0.576909	0.327208	0.0578428	32	0.0106565	0.0107286		0.277348	0.402001	0.335055	0.0558425	36	0.734017	0.00330858
Thrash Frequency	tdo-2	15°C	pooled		1.34039	1.33007	0.183548	0.0346874	28	1.4613e-07	1		1.07562	0.969582	0.325628	0.0490902	44	1.12919e-08	1		0.792857	0.778102	0.34549	0.0503949	47	1.23308e-06	1		0.690085	0.630973	0.320047	0.0506038	40	0.0883483	1
Motivated Speed	EV	25°C	pooled		234.636	250.072	101.56	16.2627	39	1	0.00706319		165.06	169.772	56.0903	8.09593	48	1	0.482859		74.36	78.4197	34.8795	5.73416	37	1	0.00651603		15.9	26.893	23.8452	4.97208	23	1	8.57766e-07
Motivated Speed	kynu-1	25°C	pooled		227.97	230.554	85.2185	11.933	51	0.336391	0.0335548		163.05	168.572	43.0418	6.722	41	0.909462	0.408919		105.71	110.222	41.4285	6.39256	42	0.000398625	0.87391		34.905	41.6308	24.3979	4.06632	36	0.0261955	0.000373935
Motivated Speed	iglr-1	25°C	pooled		247.15	256.707	94.5139	11.9076	63	0.742925			173.55	170.05	46.4913	7.26073	41	0.979614			100.57	107.335	38.7025	5.83463	44	0.000687962			33.98	37.4697	26.6166	4.63335	33	0.125887
Motivated Speed	rcan-1	25°C	pooled		242	235.944	78.4283	11.8235	44	0.484562			163.39	166.104	42.4069	7.61651	31	0.742358			85.44	99.5656	43.0927	8.29319	27	0.0411783			45.42	49.2761	32.9876	5.15181	41	0.00276841
Motivated Speed	tdo-2	25°C	pooled		198.625	196.051	97.0776	10.7204	82	0.00706319	1		163.69	179.881	74.7889	11.8252	40	0.482859	1		86.325	112.19	71.7272	10.5756	46	0.00651603	1		64.66	63.484	26.6887	4.21985	40	8.57766e-07	1
Motivated Speed	tsp-3	25°C	pooled		279.98	268.131	74.4777	10.2303	53	0.350664			177.155	166.914	43.1137	6.65259	42	0.785687			106.075	105.452	42.0367	6.48641	42	0.00252999			40.775	51.1887	34.1977	5.40713	40	0.00161218
Motivated Speed	unc-36	25°C	pooled		248.82	265.582	87.5489	14.019	39	0.472326			145.2	143.274	41.3624	7.6808	29	0.0202476			96.13	91.6075	42.1258	6.66068	40	0.137733			23.04	34.7833	25.3326	4.05647	39	0.224765
Unmotivated Speed	EV	25°C	pooled		163.755	168.705	78.6931	12.7657	38	1	0.245542		71.54	73.5191	28.3858	4.05511	49	1	0.50992		47.57	52.6415	27.7969	4.91385	32	1	0.534642		19.335	27.4046	19.925	4.06717	24	1	0.000917976
Unmotivated Speed	kynu-1	25°C	pooled		147.15	146.879	58.9345	9.56044	38	0.175638	0.831156		65.225	72.9104	34.6775	5.483	40	0.929114	0.501577		67.01	61.1521	19.1784	2.92468	43	0.142711	0.451597		28.56	35.3418	20.3032	3.70684	30	0.155462	0.0254392
Unmotivated Speed	iglr-1	25°C	pooled		142.17	155.214	56.5689	10.8867	27	0.42436			66.005	68.757	22.0172	3.39732	42	0.370482			68.13	66.3071	25.7286	4.62099	31	0.0471609			33.13	37.7484	25.0697	4.12143	37	0.0794065
Unmotivated Speed	rcan-1	25°C	pooled		130.93	143.511	55.3586	8.25237	45	0.102277			65.54	67.5483	20.9134	3.75615	31	0.283465			52.88	57.6109	22.4421	3.7934	35	0.426593			30.64	39.0323	22.7533	3.64344	39	0.0378136
Unmotivated Speed	tdo-2	25°C	pooled		149.24	149.817	54.8001	9.84238	31	0.245542	1		65.6	79.4164	53.1512	7.92331	45	0.50992	1		51.62	56.9156	32.0166	4.77276	45	0.534642	1		45.06	48.8755	28.0391	4.6096	37	0.000917976	1
Unmotivated Speed	tsp-3	25°C	pooled		147.09	153.37	54.547	7.35511	55	0.302062			67.16	72.0587	23.0001	3.7812	37	0.792902			69.77	69.8749	26.9109	4.20278	41	0.00967206			28.24	34.9638	21.5776	3.81442	32	0.181107
Unmotivated Speed	unc-36	25°C	pooled		136.39	149.87	55.2323	8.42285	43	0.222542			67.7526	68.9517	23.9586	4.23533	32	0.438509			61.64	59.9734	26.8289	4.53492	35	0.276976			28.97	33.2246	21.3842	3.42421	39	0.278753
Thrash Frequency	EV	25°C	pooled		0.910532	0.902721	0.211516	0.0414818	26	1	1.76897e-05		0.491157	0.498633	0.278933	0.050926	30	1	5.39907e-09		0.219515	0.304089	0.243257	0.0477066	26	1	9.29342e-09		0.127684	0.260039	0.271091	0.0903637	9	1	0.753763
Thrash Frequency	kynu-1	25°C	pooled		0.950588	0.938189	0.278072	0.0484061	33	0.580136	0.000399037		0.647939	0.689449	0.2855	0.0539545	28	0.0128199	0.00047855		0.228532	0.262865	0.154565	0.0261263	35	0.452994	1.24865e-11		0.125825	0.206276	0.322386	0.063225	26	0.632332	0.262622
Thrash Frequency	iglr-1	25°C	pooled		1.32984	1.30485	0.194734	0.0435438	20	3.86025e-08			0.735981	0.686766	0.311145	0.0558833	31	0.0156956			0.227697	0.263749	0.186544	0.031992	34	0.486074			0.130814	0.132406	0.0524001	0.0145332	13	0.198874
Thrash Frequency	rcan-1	25°C	pooled		1.31296	1.12545	0.373886	0.0999252	14	0.0546513			0.726923	0.704824	0.291558	0.0425281	47	0.00281244			0.361296	0.325291	0.189947	0.0330656	33	0.716572			0.158537	0.234392	0.2076	0.0432877	23	0.802363
Thrash Frequency	tdo-2	25°C	pooled		1.14635	1.17031	0.198755	0.0382505	27	1.76897e-05	1		0.933029	0.935881	0.231601	0.038075	37	5.39907e-09	1		0.765027	0.790175	0.354492	0.0560501	40	9.29342e-09	1		0.214286	0.29196	0.271207	0.0413587	43	0.753763	1
Thrash Frequency	tsp-3	25°C	pooled		0.724398	0.75629	0.139107	0.0371779	14	0.0124896			0.377023	0.484575	0.266299	0.0362387	54	0.822842			0.209108	0.26335	0.157754	0.0283335	31	0.466953			0.226868	0.268891	0.17998	0.0542659	11	0.934311
Thrash Frequency	unc-36	25°C	pooled		0.945269	0.929708	0.321832	0.0719639	20	0.747431			0.697314	0.663425	0.300899	0.0458867	43	0.0190589			0.29717	0.296675	0.188399	0.0349849	29	0.900802			0.188758	0.441316	0.482925	0.160975	9	0.34461
Motivated Speed	EV	15°C	2		266.14	251.857	54.3017	13.1701	17	1	3.14753e-10		151.935	147.625	65.5914	16.3979	16	1	0.0426853		41.2	52.0989	38.1771	12.7257	9	1	2.41906e-05		43.03	54.6625	49.1183	24.5591	4	1	0.0650369
Motivated Speed	EV	15°C	4		223.99	195.76	57.9935	14.9738	15	1	0.312085		123.35	145.779	80.4785	21.5088	14	1	0.900787		72.45	85.4245	61.2363	18.4634	11	1	0.352288		42.85	40.16	18.284	10.5563	3	1	0.00261962
Motivated Speed	EV	15°C	6		256.705	246.881	41.2519	11.025	14	1	0.000116623		197.41	183.539	40.4319	16.5062	6	1	0.792117		32.74	50.22	45.7409	13.7914	11	1	2.90671e-05		58.25	48.4157	35.811	13.5353	7	1	0.0129201
Motivated Speed	kynu-1	15°C	2		227.465	224.363	45.4716	10.7178	18	0.115445	1.62835e-10		165.02	166.429	65.2467	16.3117	16	0.422631	0.277325		167.05	169.854	50.9074	14.6957	12	7.95832e-06	0.768447		74.7	80.7775	46.3498	13.38	12	0.393891	0.060388
Motivated Speed	kynu-1	15°C	4		170.23	167.002	49.9421	12.895	15	0.156953	0.445704		108.075	110.457	37.902	9.47551	16	0.150272	0.0235708		86.57	94.6712	54.292	13.573	16	0.690885	0.510801		32.6961	31.6012	15.734	7.03645	5	0.538742	6.32165e-05
Motivated Speed	kynu-1	15°C	6		184	173.489	26.612	6.10522	19	9.19275e-06	0.410932		177.485	178.398	42.1472	11.6895	13	0.804382	0.596987		111.25	103.604	64.3375	20.3453	10	0.0451299	0.0582871		66.235	69.849	31.7427	10.0379	10	0.227509	0.068668
Motivated Speed	tdo-2	15°C	2		97.905	100.497	28.823	7.20576	16	3.14753e-10	1		181.9	186.333	28.8825	7.22063	16	0.0426853	1		188.7	176.961	67.7012	18.7769	13	2.41906e-05	1		124.46	121.06	53.016	15.3044	12	0.0650369	1
Motivated Speed	tdo-2	15°C	4		179.79	178.5	35.0034	7.29872	23	0.312085	1		132.47	142.79	45.0268	9.82566	21	0.900787	1		102.03	108.663	64.1812	16.0453	16	0.352288	1		103.87	107.269	54.6904	13.2644	17	0.00261962	1
Motivated Speed	tdo-2	15°C	6		179.47	182.652	39.8585	9.14418	19	0.000116623	1		198.94	190.187	51.8296	18.3245	8	0.792117	1		155.705	153.588	47.5603	13.7295	12	2.90671e-05	1		86.04	98.3327	35.8792	10.818	11	0.0129201	1
Unmotivated Speed	EV	15°C	2		164.545	164.621	29.611	6.97939	18	1	1.78232e-13		111.68	105.997	48.9511	14.131	12	1	0.166503		29.79	33.9369	27.1029	10.2439	7	1	0.00294591		13.49	23.6467	18.0092	10.3976	3	1	0.0015727
Unmotivated Speed	EV	15°C	4		162.445	156.625	33.2381	8.88326	14	1	0.000420931		68.3	84.5026	53.3585	17.7862	9	1	0.576452		48.0426	46.8948	20.4825	7.74164	7	1	0.0453576		34.89	36.3767	10.2214	5.90133	3	1	0.00490808
Unmotivated Speed	EV	15°C	6		150.066	142.55	24.7374	7.14108	12	1	0.00129317		130.703	140.095	51.4986	19.4646	7	1	0.23649		32.78	38.3713	26.1043	8.70144	9	1	4.49333e-06		33.06	34.6338	22.1388	9.03811	6	1	0.0045236
Unmotivated Speed	kynu-1	15°C	2		165.945	167.578	52.6565	11.2264	22	0.824323	9.33354e-10		116.974	117.046	12.4688	3.94298	10	0.465126	0.123407		117.06	98.0731	55.741	17.6269	10	0.00728417	0.891768		57.82	53.173	22.1983	7.01972	10	0.0773807	0.00611764
Unmotivated Speed	kynu-1	15°C	4		120.44	117.467	30.2088	6.93038	19	0.0017689	0.748625		79.28	80.8232	27.8282	8.39051	11	0.854849	0.257525		68.53	63.4394	30.8652	8.56047	13	0.169909	0.548099		27.42	29.4918	17.4261	5.25418	11	0.418689	0.000386411
Unmotivated Speed	kynu-1	15°C	6		117.252	118.188	17.3516	4.20839	17	0.00861251	0.153089		142.25	139.936	34.5806	8.92868	15	0.994231	0.0327194		88.465	85.9029	52.0174	18.3909	8	0.0415009	0.178213		56.28	52.5481	20.0172	7.56579	7	0.158736	0.042582
Unmotivated Speed	tdo-2	15°C	2		56.13	57.7949	19.1773	4.65119	17	1.78232e-13	1		123.45	128.204	21.4411	5.73038	14	0.166503	1		76.9	94.98	43.6823	13.8136	10	0.00294591	1		104.21	97.1708	42.2948	12.2095	12	0.0015727	1
Unmotivated Speed	tdo-2	15°C	4		121.96	114.928	16.8133	3.66897	21	0.000420931	1		81.44	96.2852	40.1196	10.3588	15	0.576452	1		76.7768	70.4088	28.4087	7.59255	14	0.0453576	1		70.805	72.9577	39.1946	9.23826	18	0.00490808	1
Unmotivated Speed	tdo-2	15°C	6		100.95	105.48	34.7572	7.58464	21	0.00129317	1		112.25	113.398	19.2825	7.28809	7	0.23649	1		118.55	114.433	19.2654	6.42181	9	4.49333e-06	1		81.07	78.3	26.1607	8.72024	9	0.0045236	1
Thrash Frequency	EV	15°C	2		1.42354	1.29441	0.33937	0.0907004	14	1	0.575466		0.340909	0.486512	0.309792	0.0751355	17	1	0.100208		0.416791	0.389842	0.220001	0.0587977	14	1	0.00439611		0.323482	0.533318	0.629508	0.281525	5	1	0.75881
Thrash Frequency	EV	15°C	4		0.878852	0.876015	0.300979	0.0804401	14	1	0.000157928		0.404185	0.489735	0.287356	0.0696941	17	1	1.25665e-06		0.168259	0.26433	0.245717	0.122858	4	1	0.0136779		0.576923	0.576923	NA	NA	1	NA
Thrash Frequency	EV	15°C	6		0.820458	0.824878	0.220335	0.0492685	20	1			0.750965	0.756494	0.208918	0.0660655	10	1	0.00275104		0.163956	0.361668	0.458482	0.229241	4	1	0.131852		0.377429	0.379389	0.230859	0.0730039	10	1	0.0519739
Thrash Frequency	kynu-1	15°C	2		1.4262	1.39559	0.110002	0.030509	13	0.306185	0.478202		1.00733	1.02515	0.148797	0.0429539	12	1.83898e-06	0.154018		0.419492	0.444732	0.18209	0.0505025	13	0.485463	0.0123844		0.274245	0.343692	0.259547	0.0611758	18	0.543374	0.48904
Thrash Frequency	kynu-1	15°C	4		1.03273	1.10018	0.253936	0.14661	3	0.264017	0.291251		0.601045	0.547477	0.249363	0.0544154	21	0.518405	1.09804e-07		0.507737	0.471444	0.241632	0.0913283	7	0.222798	0.0132011		0.254854	0.518611	0.57735	0.218218	7	NA	0.22866
Thrash Frequency	kynu-1	15°C	6		0.877201	0.869931	0.132742	0.0419769	10	0.492388			0.645172	0.570454	0.242922	0.0589172	17	0.0475963	4.69789e-06		0.74644	0.781621	0.400337	0.115567	12	0.167359	0.767111		0.539298	0.42321	0.249526	0.075235	11	0.680624	0.122851
Thrash Frequency	tdo-2	15°C	2		1.3854	1.35335	0.186823	0.0499306	14	0.575466	1		0.714844	0.783962	0.504753	0.152189	11	0.100208	1		0.84645	0.712405	0.340126	0.0850314	16	0.00439611	1		0.350583	0.435217	0.358769	0.113453	10	0.75881	1
Thrash Frequency	tdo-2	15°C	4		1.30544	1.30679	0.184124	0.0492091	14	0.000157928	1		1.05889	0.994552	0.168516	0.0397196	18	1.25665e-06	1		0.775463	0.793827	0.242426	0.0625941	15	0.0136779	1		0.803856	0.817854	0.231232	0.0617995	14	NA	1
Thrash Frequency	tdo-2	15°C	6		NA	NA	NA	NA	NA	NA			1.15421	1.07574	0.263174	0.0679512	15	0.00275104	1		0.8606	0.829057	0.433461	0.108365	16	0.131852	1		0.608018	0.5898	0.287746	0.0719365	16	0.0519739	1
Motivated Speed	EV	25°C	1		162.485	162.503	49.8706	11.7546	18	1	0.553053		155.61	162.897	42.5204	9.50786	20	1	0.097697		79.585	79.9019	32.1921	8.04803	16	1	0.0334042		15.9	28.02	22.1955	6.69221	11	1	2.07425e-05
Motivated Speed	EV	25°C	3		302.64	307.26	61.7131	15.9343	15	1	0.0967439		165.554	166.089	57.8534	13.6362	18	1	0.0592629		108.37	97.36	43.386	15.3393	8	1	0.0293919		18.27	18.7833	7.59175	3.09932	6	1	0.00349537
Motivated Speed	EV	25°C	5		380.786	369.809	68.1845	27.8362	6	1	0.07098		188.06	190.151	75.4791	23.8686	10	1	0.629434		64.95	64.94	28.5895	7.92931	13	1	0.703365		19.405	32.9367	36.5152	14.9073	6	1	0.2641
Motivated Speed	kynu-1	25°C	1		153	170.728	66.4893	13.2979	25	0.645531	0.306336		144.82	148.296	30.8229	7.95845	15	0.247404	0.570024		115.31	119.228	36.3008	8.32797	19	0.0018037	0.569657		25.905	32.6971	19.8762	5.31215	14	0.590055	3.86657e-06
Motivated Speed	kynu-1	25°C	3		305.75	286.241	51.3596	13.261	15	0.319596	0.454783		166.825	175.954	45.1352	10.6385	18	0.572401	0.0686873		94.37	96.6764	44.0323	11.7681	14	0.972265	0.0207992		50.235	50.6819	28.0426	7.01065	16	0.000518116	0.844965
Motivated Speed	kynu-1	25°C	5		302.42	290.584	66.6674	20.101	11	0.0432491	0.715937		173.745	189.979	46.8394	16.5602	8	0.995346	0.526599		109.95	112.28	46.4984	15.4995	9	0.0184263	0.0226587		33.655	38.34	16.7886	6.85393	6	0.751515	0.19778
Motivated Speed	iglr-1	25°C	1		209.99	203.438	76.0978	12.8629	35	0.0229938			168.67	170.227	50.2182	12.9663	15	0.652074			83.89	94.2127	36.1109	9.32381	15	0.25506			38.85	43.3846	26.6638	7.39522	13	0.137698
Motivated Speed	iglr-1	25°C	3		314.695	320.936	68.5473	18.32	14	0.578057			178.27	167.241	34.7746	9.64473	13	0.945506			119.145	125.334	44.302	11.0755	16	0.160827			23.82	38.0889	35.8177	11.9392	9	0.151816
Motivated Speed	iglr-1	25°C	5		326.08	325.651	74.5483	19.9239	14	0.225049			173.95	172.657	55.1127	15.2855	13	0.545827			102.83	100.322	26.3109	7.29732	13	0.00315591			23.82	29.9727	16.7297	5.0442	11	0.856656
Motivated Speed	rcan-1	25°C	1		194.47	202.29	76.5871	16.7127	21	0.0596348			148.08	161.66	44.8407	11.9842	14	0.936171			92.825	107.215	41.9262	17.1163	6	0.190036			71.7	67.1089	27.0027	6.19484	19	0.000245752
Motivated Speed	rcan-1	25°C	3		262.84	261.318	52.261	14.4946	13	0.0425508			NA	NA	NA	NA	NA	NA			102.94	116.931	48.4794	14.6171	11	0.369253			24.13	41.0091	35.5514	10.7191	11	0.0704998
Motivated Speed	rcan-1	25°C	5		278.686	273.631	86.9547	27.4975	10	0.0290742			169.38	169.764	41.3123	10.0197	17	0.445942			74.68	75.874	27.3024	8.63378	10	0.36211			15.8	26.7409	23.2026	6.99585	11	0.717475
Motivated Speed	tdo-2	25°C	1		150.61	152.843	82.3773	11.1078	55	0.553053	1		136.2	141.834	38.2488	7.97543	23	0.097697	1		97.96	111.172	40.4578	11.221	13	0.0334042	1		79.13	73.5755	22.0365	4.92752	20	2.07425e-05	1
Motivated Speed	tdo-2	25°C	3		274.305	272.455	49.8266	12.4567	16	0.0967439	1		354.64	361.552	92.6681	53.5019	3	0.0592629	1		125.57	165.623	96.1035	24.8138	15	0.0293919	1		48.94	52.8556	25.2694	8.42312	9	0.00349537	1
Motivated Speed	tdo-2	25°C	5		310.35	300.962	65.2	19.6585	11	0.07098	1		202.8	203.457	46.9799	12.5559	14	0.629434	1		67.68	68.3972	17.509	4.1269	18	0.703365	1		49.87	53.8318	30.6038	9.2274	11	0.2641	1
Motivated Speed	tsp-3	25°C	1		207.24	215.406	89.1005	22.2751	16	0.0468795			185.22	176.972	50.5977	12.2718	17	0.371476			112.7	105.454	32.1876	8.04689	16	0.032278			41.78	50.2141	25.6916	6.23114	17	0.0231917
Motivated Speed	tsp-3	25°C	3		266.395	276.863	57.3032	13.5065	18	0.15635			NA	NA	NA	NA	NA	NA			79.39	109.734	59.2796	19.7599	9	0.628231			39.77	55	44.4894	13.414	11	0.0233298
Motivated Speed	tsp-3	25°C	5		313.281	304.257	48.812	11.1982	19	0.0668965			168.71	160.074	36.7192	7.34383	25	0.254289			105.08	103.182	42.238	10.2442	17	0.00636645			40.67	49.0758	36.9597	10.6694	12	0.398889
Motivated Speed	unc-36	25°C	1		227.18	200.237	67.9895	17.5548	15	0.0861289			151.07	148.589	34.8195	8.70487	16	0.274852			113.91	106.166	38.9329	8.30052	22	0.0293017			40.25	45.3258	31.4772	9.08668	12	0.140997
Motivated Speed	unc-36	25°C	3		320.94	330.107	72.4527	20.9153	12	0.394396			NA	NA	NA	NA	NA	NA			95.045	92.538	39.8634	12.6059	10	0.81151			19.13	33.496	24.1102	6.22522	15	0.0481002
Motivated Speed	unc-36	25°C	5		288.73	282.739	68.2646	19.7063	12	0.0284883			131.82	136.732	48.9125	13.5659	13	0.0711824			46.95	50.4087	26.2559	9.28288	8	0.251327			16.28	25.85	16.6046	4.79334	12	0.666618
Unmotivated Speed	EV	25°C	1		101.225	109.015	42.2802	9.96554	18	1	0.0332955		57.8667	67.3612	25.3881	5.67695	20	1	0.814933		47.68	56.1699	28.6064	7.934	13	1	0.38073		23.56	34.0073	23.3475	7.03952	11	1	0.0124607
Unmotivated Speed	EV	25°C	3		217.625	217.882	57.5453	16.6119	12	1	0.00473304		53.81	66.0877	26.6788	6.47055	17	1	0.162536		63.28	68.3871	23.6659	8.94488	7	1	0.130368		16.535	21.8637	13.5955	4.80674	8	1	0.0736382
Unmotivated Speed	EV	25°C	5		246.889	229.241	75.4431	26.6732	8	1	0.0710437		89.57	94.31	27.2314	7.86104	12	1	0.129416		33.235	39.6342	24.945	7.201	12	1	0.3824		11.28	21.744	19.3703	8.66266	5	1	0.0543345
Unmotivated Speed	kynu-1	25°C	1		123.675	126.707	48.2702	10.7935	20	0.23632	0.0101166		50.25	61.135	28.8427	7.44715	15	0.511552	0.61616		66.03	62.2905	15.6873	3.50778	20	0.490163	0.7232		23.72	31.2992	19.0889	5.2943	13	0.761789	0.00232556
Unmotivated Speed	kynu-1	25°C	3		205.01	190.376	65.6232	19.7861	11	0.299701	0.142171		67.045	77.3048	43.3928	11.5972	14	0.407954	0.180385		67.5	61.3209	20.4876	6.17725	11	0.528425	0.0454158		26.13	33.6633	23.0514	6.65436	12	0.167906	0.86112
Unmotivated Speed	kynu-1	25°C	5		131.66	136.161	43.6329	16.4917	7	0.0123152	0.572899		95.77	83.3748	26.8684	8.10112	11	0.343773	0.566504		54.685	59.1	24.3052	7.01631	12	0.065813	0.00336846		43.4	49.8806	10.4112	4.65601	5	0.0280729	0.983857
Unmotivated Speed	iglr-1	25°C	1		NA	NA	NA	NA	NA	NA			59.22	60.5	8.75835	2.91945	9	0.292317			73.465	75.8793	23.8535	6.37511	14	0.0649411			46.24	44.5376	20.3898	4.94525	17	0.235624
Unmotivated Speed	iglr-1	25°C	3		144.727	166.307	63.9434	17.7347	13	0.0447868			70.405	76.089	26.73	5.97701	20	0.264136			56.82	57.925	26.0006	7.50573	12	0.38572			28.69	40.9956	37.356	12.452	9	0.181404
Unmotivated Speed	iglr-1	25°C	5		140.239	144.913	48.8726	13.0617	14	0.0168871			59.3807	63.1935	17.308	4.80038	13	0.00327055			49.35	59.622	25.8664	11.5678	5	0.184108			17.63	24.5991	14.2459	4.2953	11	0.777633
Unmotivated Speed	rcan-1	25°C	1		118.64	121.857	48.9861	10.2143	23	0.373751			59.2522	64.7929	18.1364	5.46834	11	0.747089			62.21	61.7817	12.9719	5.29576	6	0.564076			61.8843	54.5424	21.0305	5.25761	16	0.0298854
Unmotivated Speed	rcan-1	25°C	3		177.872	178.411	46.5106	12.8997	13	0.0743941			NA	NA	NA	NA	NA	NA			73.42	66.242	24.4414	6.31074	15	0.847878			28.85	31.6954	18.413	5.10685	13	0.177779
Unmotivated Speed	rcan-1	25°C	5		126.43	148.44	60.4702	20.1567	9	0.0305372			67.875	69.0638	22.5975	5.05296	20	0.0137334			39.92	46.5757	19.5971	5.23754	14	0.444425			21.94	23.754	15.2291	4.81586	10	0.845424
Unmotivated Speed	tdo-2	25°C	1		62.0403	62.0403	14.2689	10.0897	2	0.0332955	1		59.9	65.6175	25.1294	4.74902	28	0.814933	1		67.65	64.281	17.8448	4.32801	17	0.38073	1		49.7	60.4077	23.9646	6.64659	13	0.0124607	1
Unmotivated Speed	tdo-2	25°C	3		150.745	156.275	45.1542	9.62691	22	0.00473304	1		273.98	220.489	123.91	71.5392	3	0.162536	1		87.39	94.1962	39.8173	13.2724	9	0.130368	1		35.08	35.1442	17.5233	5.05853	12	0.0736382	1
Unmotivated Speed	tdo-2	25°C	5		161.07	154.599	71.3954	26.9849	7	0.0710437	1		65.65	76.7842	29.6282	7.91847	14	0.129416	1		32.1	32.6663	12.2953	2.82074	19	0.3824	1		45.08	50.1135	35.7054	10.3073	12	0.0543345	1
Unmotivated Speed	tsp-3	25°C	1		134.595	139.804	46.3196	10.9176	18	0.0449157			63.17	70.3372	24.5685	5.79085	18	0.715788			69.77	72.013	21.026	5.09955	17	0.107645			25.6301	35.3313	18.8469	4.71172	16	0.877491
Unmotivated Speed	tsp-3	25°C	3		167.53	167.606	45.0165	10.9181	17	0.019955			NA	NA	NA	NA	NA	NA			88.15	85.5357	38.163	14.4242	7	0.336095			40.505	50.1675	44.0553	22.0277	4	0.291121
Unmotivated Speed	tsp-3	25°C	5		120.889	153.479	66.8913	14.9574	20	0.029596			77.6318	73.6896	21.9582	5.03756	19	0.0391389			59.97	61.2883	25.1346	6.09605	17	0.0307875			28.24	29.4058	13.4342	3.87811	12	0.451979
Unmotivated Speed	unc-36	25°C	1		115.45	123.584	46.7042	10.7147	19	0.326276			56.63	61.063	25.3693	6.55033	15	0.473045			70.615	69.986	23.0784	5.16048	20	0.158595			35.27	41.7623	22.0279	6.10944	13	0.414828
Unmotivated Speed	unc-36	25°C	3		214.485	191.907	51.5499	14.8812	12	0.256781			NA	NA	NA	NA	NA	NA			58.33	58.0114	29.2316	11.0485	7	0.480061			20.52	27.8843	21.5075	5.74813	14	0.431297
Unmotivated Speed	unc-36	25°C	5		138.135	149.452	47.9541	13.8432	12	0.0227285			77.14	75.9123	20.9568	5.08276	17	0.0635992			31.085	36.6585	20.1626	7.12856	8	0.772523			26.735	30.2058	19.2693	5.56258	12	0.436408
Thrash Frequency	EV	25°C	1		0.901536	0.937999	0.189053	0.0771804	6	1	0.013714		0.686617	0.682919	0.258189	0.0816466	10	1	0.567796		0.212758	0.305824	0.250074	0.0625185	16	1	5.86134e-07		0.127684	0.351408	0.342957	0.153375	5	1	0.72093
Thrash Frequency	EV	25°C	3		0.924337	0.90058	0.256054	0.0772033	11	1			0.590885	0.502141	0.20254	0.116937	3	1	0.15879		0.258673	0.258673	0.00295431	0.00208901	2	1	4.5159e-06		0.128804	0.145828	0.088555	0.0442775	4	1	0.324197
Thrash Frequency	EV	25°C	5		0.896727	0.881818	0.184623	0.0615412	9	1	0.00385432		0.303063	0.389611	0.254042	0.0616143	17	1	2.18563e-09		0.221788	0.311973	0.276874	0.0978896	8	1	0.206732		NA	NA	NA	NA	NA	NA
Thrash Frequency	kynu-1	25°C	1		0.919459	0.861132	0.568876	0.232243	6	0.763935	0.156709		0.893963	0.815596	0.29138	0.0808144	13	0.2614	0.527405		0.217558	0.297538	0.190459	0.0491764	15	0.917774	6.84334e-08		0.134462	0.151813	0.0954738	0.0318246	9	0.26644	0.0141754
Thrash Frequency	kynu-1	25°C	3		1.05612	1.01021	0.236987	0.0895728	7	0.369957			0.366162	0.366162	NA	NA	1	NA			0.247314	0.220454	0.0988701	0.0349559	8	0.31099	1.54389e-06		0.159266	0.420717	0.584364	0.220869	7	0.264947	0.394239
Thrash Frequency	kynu-1	25°C	5		0.92176	0.9361	0.153429	0.0343077	20	0.454614	0.000824951		0.561804	0.595404	0.239671	0.0640547	14	0.0280177	1.10982e-05		0.226615	0.247798	0.135127	0.0390079	12	0.557178	0.0411836		0.105538	0.105183	0.053457	0.0169046	10	NA	0.0246344
Thrash Frequency	iglr-1	25°C	1		0.889963	0.889963	NA	NA	1	NA			0.814858	0.78936	0.272028	0.0785276	12	0.358841			0.343295	0.310764	0.146903	0.0519381	8	0.952109			0.129745	0.121928	0.0191764	0.00958818	4	0.209119
Thrash Frequency	iglr-1	25°C	3		NA	NA	NA	NA	NA	NA			0.416667	0.433449	0.207327	0.0927195	5	0.667008			0.232084	0.260232	0.170204	0.0401174	18	0.969491			0.118297	0.142715	0.0839204	0.0375303	5	0.958868
Thrash Frequency	iglr-1	25°C	5		1.33426	1.32669	0.173094	0.0397106	19	2.19067e-05			0.763292	0.689297	0.336403	0.0899074	14	0.0112054			0.0972153	0.224649	0.260404	0.0920667	8	0.526371			0.134239	0.129997	0.0298984	0.0149492	4	NA
Thrash Frequency	rcan-1	25°C	1		NA	NA	NA	NA	NA	NA			0.686738	0.738137	0.290589	0.0726474	16	0.618642			0.361296	0.37814	0.216866	0.0722886	9	0.458619			0.218508	0.234332	0.132931	0.0542689	6	0.503978
Thrash Frequency	rcan-1	25°C	3		NA	NA	NA	NA	NA	NA			0.688653	0.673175	0.330815	0.104613	10	0.319789			0.337418	0.340811	0.174711	0.0504347	12	0.131879			0.392074	0.449632	0.335585	0.150078	5	0.113788
Thrash Frequency	rcan-1	25°C	5		1.31296	1.12545	0.373886	0.0999252	14	0.0509707			0.747466	0.694514	0.285367	0.0622723	21	0.00134021			0.295447	0.270134	0.185378	0.0535141	12	0.714663			0.13509	0.144739	0.085937	0.0248079	12	NA
Thrash Frequency	tdo-2	25°C	1		1.19509	1.25646	0.22155	0.0783296	8	0.013714	1		0.71934	0.74617	0.214604	0.0715346	9	0.567796	1		0.834564	0.839113	0.203636	0.0544241	14	5.86134e-07	1		0.25153	0.291034	0.166746	0.0416866	16	0.72093	1
Thrash Frequency	tdo-2	25°C	3		NA	NA	NA	NA	NA	NA			0.756214	0.756214	0.0271275	0.019182	2	0.15879	1		0.948924	0.930097	0.385516	0.0963789	16	4.5159e-06	1		0.124741	0.214515	0.155717	0.049242	10	0.324197	1
Thrash Frequency	tdo-2	25°C	5		1.13777	1.13403	0.18244	0.0418547	19	0.00385432	1		0.965549	1.01537	0.200905	0.0394008	26	2.18563e-09	1		0.41905	0.497786	0.321594	0.101697	10	0.206732	1		0.234375	0.338388	0.383838	0.0930944	17	NA	1
Thrash Frequency	tsp-3	25°C	1		0.872883	0.872883	NA	NA	1	NA			0.589757	0.661261	0.310952	0.0831055	14	0.854274			0.302863	0.372614	0.222433	0.0786421	8	0.515811			0.140041	0.17275	0.131384	0.0758544	3	0.339876
Thrash Frequency	tsp-3	25°C	3		NA	NA	NA	NA	NA	NA			0.375606	0.431362	0.228872	0.0555096	17	0.622757			0.215681	0.230085	0.0988008	0.0255103	15	0.282605			0.241122	0.304986	0.212723	0.0868437	6	0.145739
Thrash Frequency	tsp-3	25°C	5		0.72165	0.747321	0.140511	0.0389707	13	0.0858063			0.349528	0.416359	0.220657	0.0460101	23	0.730264			0.187217	0.216459	0.138303	0.0488975	8	0.402639			0.304817	0.304817	0.15818	0.11185	2	NA
Thrash Frequency	unc-36	25°C	1		0.966272	1.01994	0.276215	0.112764	6	0.563765			0.793796	0.799141	0.204946	0.0497068	17	0.242004			0.442902	0.365751	0.161702	0.0539006	9	0.475369			0.642454	0.683926	0.624036	0.312018	4	0.388089
Thrash Frequency	unc-36	25°C	3		NA	NA	NA	NA	NA	NA			0.290391	0.308498	0.172127	0.0702706	6	0.237922			0.269886	0.27215	0.207623	0.053608	15	0.805289			0.106283	0.247228	0.261572	0.116979	5	0.453771
Thrash Frequency	unc-36	25°C	5		0.945073	0.891035	0.341566	0.0912873	14	0.934086			0.709599	0.654543	0.317222	0.0709329	20	0.00787056			0.209497	0.245912	0.17052	0.0762591	5	0.605063			NA	NA	NA	NA	NA	NA
