# Supplementary material for: Caenorhabditis elegans orthologs of human genes differentially expressed with age are enriched for determinants of longevity
Source: Aging Cell. 2017 Apr 12;16(4):672–82. doi: 10.1111/acel.12595 (PMC5506438; doi:10.1111/acel.12595)
Supplement: Supplementary file 11 — Table S10 Summary statistics for paralysis experiments in C. elegans Alzheimer's (Aβ) and Huntington's (Q35) disease models. [file ACEL-16-672-s011.xlsx]

## Sheet: S10
Table S10. Summary statistics for paralysis experiments in C. elegans Alzheimer's (Aβ) and Huntington's (Q35) disease models. EV = empty vector; SD = standard deviation; SE = standard error.
RNAi Target					Target RNAi						EV RNAi						Change in Age at Paralysis (Target vs. EV RNAi)
Worm Gene	Strain Background	Temperature	Experiment ID		Median	Mean	SD	SE	N		Median	Mean	SD	SE	N		% Median	% Mean	P	P (Bonferroni)
iglr-1	Aß	25°C	pooled		11	11.0073	1.78019	0.107742	273		11	10.9242	1.46102	0.0788878	343		0	0.760951	0.0966086	1
iglr-1	Q35	25°C	pooled		11	10.5605	1.37371	0.0919906	223		11	10.4813	1.45903	0.099737	214		0	0.755914	0.274434	1
rcan-1	Aß	25°C	pooled		11	10.7741	1.65996	0.0871252	363		11	10.9242	1.46102	0.0788878	343		0	-1.37395	0.794391	1
rcan-1	Q35	25°C	pooled		10	10.5731	1.59011	0.121599	171		11	10.4813	1.45903	0.099737	214		-9.09091	0.875759	0.640331	1
tsp-3	Aß	25°C	pooled		11	11.1373	1.7142	0.0979942	306		11	10.9242	1.46102	0.0788878	343		0	1.95032	0.0134197	0.214716
tsp-3	Q35	25°C	pooled		11	10.8148	1.41142	0.102666	189		11	10.4813	1.45903	0.099737	214		0	3.18192	0.0108483	0.173573
unc-36	Aß	25°C	pooled		11	10.784	1.70854	0.0949191	324		11	10.9242	1.46102	0.0788878	343		0	-1.28383	0.606311	1
unc-36	Q35	25°C	pooled		11	10.6814	1.23234	0.0862812	204		11	10.4813	1.45903	0.099737	214		0	1.90877	0.0487858	0.780573
kynu-1	Aß	25°C	pooled		11	11.305	1.48352	0.080337	341		11	10.9242	1.46102	0.0788878	343		0	3.48572	2.31529e-05	0.000370447
kynu-1	Q35	25°C	pooled		11	10.7459	1.40469	0.103275	185		11	10.4813	1.45903	0.099737	214		0	2.52485	0.0211732	0.338771
tdo-2	Aß	25°C	pooled		12	11.6847	2.37323	0.130052	333		11	10.9242	1.46102	0.0788878	343		9.09091	6.96149	9.51265e-09	1.52202e-07
tdo-2	Q35	25°C	pooled		11	10.7394	1.53772	0.119712	165		11	10.4813	1.45903	0.099737	214		0	2.46234	0.121201	1
kynu-1	Aß	15°C	pooled		22	22.1445	5.47955	0.294582	346		21	20.7068	5.13144	0.28508	324		4.7619	6.94322	0.000129207	0.00206732
kynu-1	Q35	15°C	pooled		22	23.3441	5.44716	0.30888	311		21	21.344	5.88974	0.350729	282		4.7619	9.3707	1.20443e-05	0.000192708
tdo-2	Aß	15°C	pooled		25	25.7326	5.56787	0.300199	344		21	20.7068	5.13144	0.28508	324		19.0476	24.2711	8.93802e-30	1.43008e-28
tdo-2	Q35	15°C	pooled		25	24.0097	4.8271	0.335507	207		21	21.344	5.88974	0.350729	282		19.0476	12.4892	2.27437e-08	3.63899e-07
iglr-1	Aß	25°C	2		11	10.9773	1.91772	0.204429	88		11	11.0331	1.37801	0.125273	121		0	-0.505618	0.474087
iglr-1	Aß	25°C	3		11	11.1591	1.5229	0.162342	88		11	11.0909	1.24499	0.113181	121		0	0.614754	0.474087
iglr-1	Aß	25°C	5		11	10.8969	1.87352	0.190228	97		11	10.5941	1.73308	0.172448	101		0	2.85866	0.102836
iglr-1	Q35	25°C	3		10	10.1765	1.38886	0.137518	102		10	10.1633	1.29785	0.131102	98		0	0.129931	0.806818
iglr-1	Q35	25°C	5		11	10.8843	1.27926	0.116296	121		11	10.75	1.53722	0.142727	116		0	1.24928	0.278618
rcan-1	Aß	25°C	2		11	10.848	1.44834	0.129543	125		11	11.0331	1.37801	0.125273	121		0	-1.6773	0.68893
rcan-1	Aß	25°C	3		11	10.848	1.44834	0.129543	125		11	11.0909	1.24499	0.113181	121		0	-2.19016	0.684823
rcan-1	Aß	25°C	5		11	10.6106	2.05476	0.193295	113		11	10.5941	1.73308	0.172448	101		0	0.156315	0.580875
rcan-1	Q35	25°C	3		10	10.382	1.58477	0.167985	89		10	10.1633	1.29785	0.131102	98		0	2.15243	0.505961
rcan-1	Q35	25°C	5		11	10.7805	1.57938	0.174413	82		11	10.75	1.53722	0.142727	116		0	0.283607	0.824926
tsp-3	Aß	25°C	2		11	11.2736	1.58284	0.153739	106		11	11.0331	1.37801	0.125273	121		0	2.18006	0.0896027
tsp-3	Aß	25°C	3		11	11.2736	1.58284	0.153739	106		11	11.0909	1.24499	0.113181	121		0	1.64708	0.0961087
tsp-3	Aß	25°C	5		11	10.8298	1.96002	0.202161	94		11	10.5941	1.73308	0.172448	101		0	2.22509	0.313462
tsp-3	Q35	25°C	3		10	10.4651	1.47686	0.159254	86		10	10.1633	1.29785	0.131102	98		0	2.97002	0.244075
tsp-3	Q35	25°C	5		11	11.1068	1.29033	0.12714	103		11	10.75	1.53722	0.142727	116		0	3.31903	0.0270856
unc-36	Aß	25°C	2		11	11.0631	1.41601	0.134402	111		11	11.0331	1.37801	0.125273	121		0	0.271957	0.209846
unc-36	Aß	25°C	3		11	11.0631	1.41601	0.134402	111		11	11.0909	1.24499	0.113181	121		0	-0.251071	0.224568
unc-36	Aß	25°C	5		11	10.1765	2.10333	0.208261	102		11	10.5941	1.73308	0.172448	101		0	-3.94173	0.174572
unc-36	Q35	25°C	3		10	10.5	1.3051	0.136067	92		10	10.1633	1.29785	0.131102	98		0	3.31325	0.109812
unc-36	Q35	25°C	5		11	10.8304	1.15383	0.109027	112		11	10.75	1.53722	0.142727	116		0	0.747508	0.283952
kynu-1	Aß	25°C	2		12	11.4397	1.3596	0.126235	116		11	11.0331	1.37801	0.125273	121		9.09091	3.68526	0.00350004
kynu-1	Aß	25°C	3		12	11.5	1.19782	0.111215	116		11	11.0909	1.24499	0.113181	121		9.09091	3.68852	0.00350004
kynu-1	Aß	25°C	5		11	10.9541	1.80219	0.172618	109		11	10.5941	1.73308	0.172448	101		0	3.39878	0.120339
kynu-1	Q35	25°C	3		10	10.2188	1.30749	0.133446	96		10	10.1633	1.29785	0.131102	98		0	0.545934	0.586369
kynu-1	Q35	25°C	5		11	11.3146	1.28448	0.136155	89		11	10.75	1.53722	0.142727	116		0	5.25216	0.00259195
tdo-2	Aß	25°C	2		12	11.5042	2.54743	0.233522	119		11	11.0331	1.37801	0.125273	121		9.09091	4.27029	0.00185456
tdo-2	Aß	25°C	3		12	11.7563	2.08289	0.190938	119		11	11.0909	1.24499	0.113181	121		9.09091	5.99945	0.00185456
tdo-2	Aß	25°C	5		12	11.8211	2.49672	0.256158	95		11	10.5941	1.73308	0.172448	101		9.09091	11.5819	0.000126227
tdo-2	Q35	25°C	3		10.5	10.5222	1.38392	0.145878	90		10	10.1633	1.29785	0.131102	98		5	3.53191	0.09918
tdo-2	Q35	25°C	5		11	11	1.67655	0.193591	75		11	10.75	1.53722	0.142727	116		0	2.32558	0.336924
kynu-1	Aß	15°C	1		21	19	5.42802	0.487451	124		18	18.4959	5.34809	0.48619	121		16.6667	2.72565	0.379394
kynu-1	Aß	15°C	4		22	23.1942	3.72869	0.367398	103		22	22.5977	4.1244	0.442182	87		0	2.63953	0.112822
kynu-1	Aß	15°C	7		23	24.5126	5.29609	0.485492	119		22	21.5948	4.76943	0.44283	116		4.54545	13.5115	1.56827e-05
kynu-1	Q35	15°C	1		21	20.3964	3.67121	0.348456	111		16	18.271	4.532	0.438125	107		31.25	11.6325	3.40878e-06
kynu-1	Q35	15°C	4		21	22.4062	3.91058	0.488823	64		19	20	4.33734	0.755034	33		10.5263	12.0312	0.0125865
kynu-1	Q35	15°C	6		25	26.1912	5.85569	0.502121	136		25	23.9718	5.90581	0.495605	142		0	9.25814	0.00355283
tdo-2	Aß	15°C	1		28	26.2314	6.27131	0.570119	121		18	18.4959	5.34809	0.48619	121		55.5556	41.8231	1.58661e-19
tdo-2	Aß	15°C	4		25	25.98	4.36233	0.436233	100		22	22.5977	4.1244	0.442182	87		13.6364	14.9674	1.98401e-07
tdo-2	Aß	15°C	7		23	25.0407	5.67912	0.512069	123		22	21.5948	4.76943	0.44283	116		4.54545	15.9567	1.25473e-06
tdo-2	Q35	15°C	1		22	22.3548	3.82012	0.485156	62		16	18.271	4.532	0.438125	107		37.5	22.3513	3.12427e-09
tdo-2	Q35	15°C	4		22	22.5217	3.8123	0.794919	23		19	20	4.33734	0.755034	33		15.7895	12.6087	0.0417463
tdo-2	Q35	15°C	6		25	25.1311	5.15536	0.466744	122		25	23.9718	5.90581	0.495605	142		0	4.83616	0.0496931
