# Supplementary material for: Caenorhabditis elegans orthologs of human genes differentially expressed with age are enriched for determinants of longevity
Source: Aging Cell. 2017 Apr 12;16(4):672–82. doi: 10.1111/acel.12595 (PMC5506438; doi:10.1111/acel.12595)
Supplement: Supplementary file 12 — Table S11 Summary statistics for lifespan genetic interaction experiments. [file ACEL-16-672-s012.xlsx]

## Sheet: S11
Table S11. Summary statistics for lifespan genetic interaction experiments. EV = empty vector; SD = standard deviation; SE = standard error.
					Lifespan:																								Change in lifespan:
					wild-type EV(RNAi)						wild-type target(RNAi)						mutant EV(RNAi)						mutant target(RNAi)						wild-type EV(RNAi) --> wild-type target(RNAi)				mutant EV(RNAi) --> mutant target(RNAi)				wild-type EV(RNAi) --> mutant EV(RNAi)				wild-type target(RNAi) --> mutant target(RNAi)
Mutant Background	RNAi Target	Temperature	Experiment ID		Median	Mean	SD	SE	N		Median	Mean	SD	SE	N		Median	Mean	SD	SE	N		Median	Mean	SD	SE	N		% Median	% Mean	P (Wilcoxon Rank Sum)		% Median	% Mean	P (Wilcoxon Rank Sum)		% Median	% Mean	P (Wilcoxon Rank Sum)		% Median	% Mean	P (Wilcoxon Rank Sum)
daf-16	kynu-1	25°C	pooled		18	20.3508	5.61819	0.321696	305		23	23.9177	7.49123	0.413634	328		15.5	16.2404	3.44407	0.194982	312		16	17.2219	4.65056	0.259974	320		27.7778	17.5269	2.91195e-11		3.22581	6.04352	0.0171969		-13.8889	-20.1979	3.10327e-30		-30.4348	-27.9952	9.95e-41
eat-2	kynu-1	25°C	pooled		18	19.5546	4.6314	0.306051	229		23	24.0944	7.59251	0.497402	233		20	21.1408	6.43198	0.448137	206		23	24.8454	7.83911	0.544856	207		27.7778	23.2162	6.74409e-13		15	17.5236	4.47738e-07		11.1111	8.11161	0.0516442		0	3.11686	0.334151
hif-1	kynu-1	25°C	pooled		18	20.3508	5.61819	0.321696	305		23	23.9177	7.49123	0.413634	328		21	23.8466	8.69984	0.481839	326		24	26.186	9.70791	0.53603	328		27.7778	17.5269	2.91195e-11		14.2857	9.80998	0.00152211		16.6667	17.1777	6.44228e-06		4.34783	9.48375	0.0130661
rsks-1	kynu-1	25°C	pooled		18	20.3508	5.61819	0.321696	305		23	23.9177	7.49123	0.413634	328		19	21.3032	5.38832	0.306036	310		23	23.9653	6.36312	0.357388	317		27.7778	17.5269	2.91195e-11		21.0526	12.4961	2.97437e-09		5.55556	4.67994	0.000583474		0	0.199086	0.323601
sir-2.1	kynu-1	25°C	pooled		18	20.3508	5.61819	0.321696	305		23	23.9177	7.49123	0.413634	328		20	22.5231	7.62612	0.423021	325		23	23.8251	7.79179	0.420717	343		27.7778	17.5269	2.91195e-11		15	5.78072	0.00980881		11.1111	10.6741	0.000497109		0	-0.387203	0.697805
daf-16	iglr-1	25°C	pooled		18	19.8459	5.21104	0.286425	331		21	23.3679	8.25791	0.477567	299		16	16.9528	4.02858	0.195645	424		16	17.6975	5.02882	0.279379	324		16.6667	17.7466	6.26333e-08		0	4.39278	0.0840882		-11.1111	-14.5778	2.12247e-24		-23.8095	-24.2656	1.2253e-26
eat-2	iglr-1	25°C	pooled		18	19.5	4.59993	0.303311	230		21	21.8306	6.44066	0.476107	183		21	21.76	7.21057	0.509865	200		23	22.9543	7.44076	0.5028	219		16.6667	11.9518	0.000448958		9.52381	5.48869	0.0580713		16.6667	11.5897	0.018571		9.52381	5.14753	0.165038
hif-1	iglr-1	25°C	pooled		18	19.8459	5.21104	0.286425	331		21	23.3679	8.25791	0.477567	299		21	23.5525	8.0397	0.384152	438		23	24.6587	8.58924	0.469982	334		16.6667	17.7466	6.26333e-08		9.52381	4.69662	0.06385		16.6667	18.6768	8.45654e-10		9.52381	5.52377	0.039409
rsks-1	iglr-1	25°C	pooled		18	19.8459	5.21104	0.286425	331		21	23.3679	8.25791	0.477567	299		23	22.3372	5.80975	0.280171	430		23	23.3178	6.81716	0.380497	321		16.6667	17.7466	6.26333e-08		0	4.38975	0.125705		27.7778	12.5531	1.17776e-11		9.52381	-0.214551	0.211621
sir-2.1	iglr-1	25°C	pooled		18	19.8459	5.21104	0.286425	331		21	23.3679	8.25791	0.477567	299		19	21.8313	7.04119	0.350747	403		23	25.1021	8.40226	0.460441	333		16.6667	17.7466	6.26333e-08		21.0526	14.9823	1.53818e-09		5.55556	10.0038	0.00116236		9.52381	7.42133	0.00109123
daf-16	rcan-1	25°C	pooled		18	20.1394	5.69049	0.313251	330		25	25.5618	8.5348	0.462864	340		16	17.2899	4.04371	0.198738	414		17	18.4281	5.02232	0.280756	320		38.8889	26.9242	3.65688e-18		6.25	6.58346	0.000359884		-11.1111	-14.1491	2.48719e-20		-32	-27.9075	1.77387e-32
eat-2	rcan-1	25°C	pooled		18	19.9214	5.37725	0.355339	229		25	25.0472	7.56818	0.519785	212		21	22.3365	7.36175	0.510446	208		21	22.1927	8.21876	0.556644	218		38.8889	25.73	1.78417e-13		0	-0.644137	0.548841		16.6667	12.1234	0.0019822		-16	-11.3965	2.95926e-05
hif-1	rcan-1	25°C	pooled		18	20.1394	5.69049	0.313251	330		25	25.5618	8.5348	0.462864	340		23	23.9229	8.27538	0.388383	454		23	25.3294	8.99576	0.487863	340		38.8889	26.9242	3.65688e-18		0	5.87932	0.0243202		27.7778	18.7866	8.37391e-10		-8	-0.908986	0.513506
rsks-1	rcan-1	25°C	pooled		18	20.1394	5.69049	0.313251	330		25	25.5618	8.5348	0.462864	340		21	22.1137	5.5463	0.267156	431		23	24.0347	7.14195	0.383954	346		38.8889	26.9242	3.65688e-18		9.52381	8.6869	0.000557722		16.6667	9.80315	1.3679e-09		-8	-5.97409	0.0334909
sir-2.1	rcan-1	25°C	pooled		18	20.1394	5.69049	0.313251	330		25	25.5618	8.5348	0.462864	340		19	22.0847	7.31485	0.354822	425		23	24.3513	8.35065	0.469761	316		38.8889	26.9242	3.65688e-18		21.0526	10.263	0.000297128		5.55556	9.65924	0.0015269		-8	-4.73558	0.043639
daf-16	tdo-2	25°C	pooled		18	19.8166	5.03044	0.218715	529		21	21.7193	4.91662	0.224179	481		16	16.6364	3.64623	0.20415	319		16	16.1103	3.00242	0.185137	263		16.6667	9.60153	3.09699e-13		0	-3.16233	0.28696		-11.1111	-16.0485	7.12606e-29		-23.8095	-25.8252	3.04453e-54
eat-2	tdo-2	25°C	pooled		18	19.5287	4.71696	0.226161	435		21	21.5521	4.81538	0.245734	384		23	23.767	6.96711	0.485421	206		25	26.4465	7.70718	0.611219	159		16.6667	10.3609	3.76415e-12		8.69565	11.2743	6.07159e-05		27.7778	21.7027	2.85659e-15		19.0476	22.7099	3.36088e-14
hif-1	tdo-2	25°C	pooled		18	19.8166	5.03044	0.218715	529		21	21.7193	4.91662	0.224179	481		20	21.868	6.73203	0.386745	303		23	23.2203	6.3293	0.37426	286		16.6667	9.60153	3.09699e-13		15	6.18389	0.00114725		11.1111	10.3517	5.29043e-05		9.52381	6.91064	0.0062149
rsks-1	tdo-2	25°C	pooled		18	19.8166	5.03044	0.218715	529		21	21.7193	4.91662	0.224179	481		21	21.777	5.10574	0.292354	305		23	23.2481	4.82379	0.300316	258		16.6667	9.60153	3.09699e-13		9.52381	6.75488	0.000102869		16.6667	9.89277	7.2352e-10		9.52381	7.03855	5.43658e-05
sir-2.1	tdo-2	25°C	pooled		18	19.8166	5.03044	0.218715	529		21	21.7193	4.91662	0.224179	481		21	21.9828	6.37314	0.3736	291		21	21.1898	4.87998	0.284123	295		16.6667	9.60153	3.09699e-13		0	-3.60731	0.571983		16.6667	10.9311	2.16448e-06		0	-2.43794	0.156507
daf-16	tsp-3	25°C	pooled		18	19.8459	5.21104	0.286425	331		23	23.3731	7.59934	0.420244	327		16	16.6178	3.74086	0.211109	314		16	16.9242	4.91279	0.295181	277		27.7778	17.7728	3.37255e-09		0	1.84352	0.712391		-11.1111	-16.2657	4.36585e-25		-30.4348	-27.5911	6.51499e-35
eat-2	tsp-3	25°C	pooled		18	19.5	4.59993	0.303311	230		23	22.59	6.68771	0.472893	200		21	21.76	7.21057	0.509865	200		23	22.6923	7.04314	0.50437	195		27.7778	15.8462	3.45916e-06		9.52381	4.2845	0.0803994		16.6667	11.5897	0.018571		0	0.452889	0.944594
hif-1	tsp-3	25°C	pooled		18	19.8459	5.21104	0.286425	331		23	23.3731	7.59934	0.420244	327		21	22.677	7.67778	0.427866	322		18	21.4246	7.56646	0.419711	325		27.7778	17.7728	3.37255e-09		-14.2857	-5.52279	0.0142689		16.6667	14.2654	2.45112e-05		-21.7391	-8.3364	6.99939e-05
rsks-1	tsp-3	25°C	pooled		18	19.8845	5.30466	0.254926	433		21	22.9705	7.40402	0.352573	441		23	22.3372	5.80975	0.280171	430		21	22.8821	6.84502	0.325953	441		16.6667	15.5196	2.88436e-09		-8.69565	2.43932	0.729113		27.7778	12.3346	5.97599e-13		0	-0.384995	0.61071
sir-2.1	tsp-3	25°C	pooled		18	19.8845	5.30466	0.254926	433		21	22.9705	7.40402	0.352573	441		19	21.8313	7.04119	0.350747	403		21	23.0993	7.98041	0.374953	453		16.6667	15.5196	2.88436e-09		10.5263	5.80851	0.035869		5.55556	9.79022	0.000408315		0	0.560789	0.892017
daf-16	unc-36	25°C	pooled		18	19.6419	5.16934	0.3416	229		23	25.4619	9.22185	0.617541	223		16	17.0841	4.50303	0.251335	321		16	18.7453	6.32215	0.354529	318		27.7778	29.6303	6.07878e-12		0	9.72348	0.00318465		-11.1111	-13.0222	7.32726e-15		-30.4348	-26.379	1.02559e-22
eat-2	unc-36	25°C	pooled		18	19.6419	5.16934	0.3416	229		23	25.4619	9.22185	0.617541	223		18	19.9227	6.30726	0.452835	194		18	20.196	6.03749	0.427986	199		27.7778	29.6303	6.07878e-12		0	1.3718	0.385397		0	1.42939	0.41642		-21.7391	-20.6815	1.16501e-09
hif-1	unc-36	25°C	pooled		18	19.6419	5.16934	0.3416	229		23	25.4619	9.22185	0.617541	223		23	24.5623	7.96119	0.428616	345		23	25.5607	9.38596	0.504593	346		27.7778	29.6303	6.07878e-12		0	4.06466	0.473346		27.7778	25.0505	5.74437e-14		0	0.388071	1
rsks-1	unc-36	25°C	pooled		18	19.6419	5.16934	0.3416	229		23	25.4619	9.22185	0.617541	223		21	22.2149	5.86181	0.320265	335		23	23.0559	6.42934	0.358293	322		27.7778	29.6303	6.07878e-12		9.52381	3.78563	0.125926		16.6667	13.0996	1.78005e-08		0	-9.44935	0.0209312
sir-2.1	unc-36	25°C	pooled		18	19.6419	5.16934	0.3416	229		23	25.4619	9.22185	0.617541	223		18.5	20.7453	6.21547	0.348546	318		19	21.9231	7.9565	0.450448	312		27.7778	29.6303	6.07878e-12		2.7027	5.67741	0.322839		2.77778	5.61738	0.0875967		-17.3913	-13.8984	4.03945e-06
daf-16	kynu-1	15°C	pooled		31	31.4771	6.72171	0.384255	306		37	37.4392	8.75755	0.509022	296		28	30.0033	5.93112	0.340173	304		35	36.4901	7.17715	0.411638	304		19.3548	18.9409	1.76745e-18		25	21.6204	1.75995e-28		-9.67742	-4.68224	0.0118217		-5.40541	-2.53493	0.300898
eat-2	kynu-1	15°C	pooled		31	32.03	6.44724	0.455889	200		38	39.2703	8.75341	0.643564	185		35	35.9444	9.21907	0.687149	180		43	42.3598	9.94145	0.679583	214		22.5806	22.6047	9.74168e-17		22.8571	17.848	8.51492e-11		12.9032	12.2212	2.07101e-05		13.1579	7.86738	0.00457667
hif-1	kynu-1	15°C	pooled		28	30.6335	6.17269	0.34399	322		36	36.377	8.16566	0.46155	313		28	29.4633	5.76929	0.312424	341		32	33.6498	6.98781	0.392475	317		28.5714	18.7489	3.26029e-21		14.2857	14.2092	4.2706e-17		0	-3.81999	0.00413021		-11.1111	-7.49692	3.84894e-06
rsks-1	kynu-1	15°C	pooled		31	31.4771	6.72171	0.384255	306		37	37.4392	8.75755	0.509022	296		32	34.1329	8.82105	0.496223	316		37	38.1181	10.5564	0.641256	271		19.3548	18.9409	1.76745e-18		15.625	11.6754	1.18643e-06		3.22581	8.4372	0.000354504		0	1.81332	0.763496
sir-2.1	kynu-1	15°C	pooled		31	31.4771	6.72171	0.384255	306		37	37.4392	8.75755	0.509022	296		31	30.8911	6.1314	0.35224	303		35	35.2981	7.32552	0.414726	312		19.3548	18.9409	1.76745e-18		12.9032	14.2662	2.36629e-16		0	-1.86178	0.340682		-5.40541	-5.71891	0.00214149
daf-16	tdo-2	15°C	pooled		32	31.7751	6.06343	0.356672	289		40	40.7768	7.90853	0.518105	233		29	29.8302	5.42887	0.304436	318		36	36.2638	6.3549	0.398742	254		25	28.3295	1.49275e-35		24.1379	21.5674	6.6643e-31		-9.375	-6.12083	8.20163e-06		-10	-11.0677	2.64905e-11
eat-2	tdo-2	15°C	pooled		32	31.7751	6.06343	0.356672	289		40	40.7768	7.90853	0.518105	233		36	35.9639	8.43682	0.506919	277		37	36.9569	8.21045	0.514158	255		25	28.3295	1.49275e-35		2.77778	2.761	0.066952		12.5	13.1827	6.04248e-10		-7.5	-9.36797	7.25331e-08
hif-1	tdo-2	15°C	pooled		32	31.7751	6.06343	0.356672	289		40	40.7768	7.90853	0.518105	233		28	29.4633	5.76929	0.312424	341		36	37.3523	8.45199	0.504203	281		25	28.3295	1.49275e-35		28.5714	26.7755	1.42896e-34		-12.5	-7.27533	7.06548e-10		-10	-8.39818	1.02765e-07
rsks-1	tdo-2	15°C	pooled		32	31.7751	6.06343	0.356672	289		40	40.7768	7.90853	0.518105	233		32	34.1329	8.82105	0.496223	316		32	32.4389	7.82224	0.449376	303		25	28.3295	1.49275e-35		0	-4.96286	0.0465689		0	7.42036	0.0219107		-20	-20.4476	3.46398e-29
sir-2.1	tdo-2	15°C	pooled		32	31.7751	6.06343	0.356672	289		40	40.7768	7.90853	0.518105	233		31	30.8911	6.1314	0.35224	303		37	37.6814	7.00819	0.490671	204		25	28.3295	1.49275e-35		19.3548	21.9814	1.11947e-25		-3.125	-2.78205	0.00430219		-7.5	-7.5912	6.67922e-06
daf-16	kynu-1	25°C	30		18	19.4091	4.17791	0.398348	110		21	22.7091	6.2035	0.59148	110		15	15.8476	3.86	0.376698	105		14	15.7075	4.06136	0.394474	106		16.6667	17.0023	2.96757e-05		-6.66667	-0.883867	0.546778		-16.6667	-18.3495	1.38568e-10		-33.3333	-30.8315	1.21836e-17
daf-16	kynu-1	25°C	43		19	20.6337	6.34464	0.631315	101		23	25.1524	9.04984	0.883174	105		16	16.902	3.66549	0.362938	102		17	18.4537	5.33615	0.513471	108		21.0526	21.8997	6.87723e-05		6.25	9.18085	0.0296173		-15.7895	-18.0855	2.43447e-08		-26.087	-26.6324	6.49204e-11
daf-16	kynu-1	25°C	46		18.5	21.1489	6.13637	0.632918	94		23	23.9469	6.89052	0.648206	113		16	15.9905	2.622	0.255881	105		16	17.4811	4.03138	0.391562	106		24.3243	13.2298	0.00105323		0	9.32215	0.00354076		-13.5135	-24.3911	3.18032e-14		-30.4348	-27.0004	2.00749e-16
eat-2	kynu-1	25°C	30		18	19.4091	4.17791	0.398348	110		21	22.7091	6.2035	0.59148	110		21	21.9429	5.4857	0.535349	105		21	23.2039	6.30959	0.621703	103		16.6667	17.0023	2.96757e-05		0	5.74686	0.194289		16.6667	13.0545	0.000651101		0	2.17883	0.735737
eat-2	kynu-1	25°C	50		18	19.6891	5.02831	0.460944	119		23	25.3333	8.48303	0.764889	123		18	20.3069	7.22045	0.718461	101		25	26.4712	8.83831	0.866667	104		27.7778	28.667	4.85571e-09		38.8889	30.3553	1.22773e-07		0	3.13806	0.365346		8.69565	4.4914	0.287098
hif-1	kynu-1	25°C	30		18	19.4091	4.17791	0.398348	110		21	22.7091	6.2035	0.59148	110		25	25.9828	8.54246	0.793147	116		29	28.3596	10.2337	0.958471	114		16.6667	17.0023	2.96757e-05		16	9.14795	0.107418		38.8889	33.869	1.87966e-09		38.0952	24.8824	1.14029e-05
hif-1	kynu-1	25°C	43		19	20.6337	6.34464	0.631315	101		23	25.1524	9.04984	0.883174	105		21	23.8155	9.89924	0.975402	103		22	24.1389	9.75442	0.93862	108		21.0526	21.8997	6.87723e-05		4.7619	1.35775	0.658133		10.5263	15.4208	0.159098		-4.34783	-4.02941	0.17786
hif-1	kynu-1	25°C	46		18.5	21.1489	6.13637	0.632918	94		23	23.9469	6.89052	0.648206	113		19	21.5607	6.95155	0.672032	107		23	25.934	8.62142	0.837387	106		24.3243	13.2298	0.00105323		21.0526	20.2832	1.87709e-05		2.7027	1.9472	0.910509		0	8.29777	0.186993
rsks-1	kynu-1	25°C	30		18	19.4091	4.17791	0.398348	110		21	22.7091	6.2035	0.59148	110		20	21.1376	4.34074	0.415767	109		23	23.5741	5.70326	0.548796	108		16.6667	17.0023	2.96757e-05		15	11.5267	0.000702975		11.1111	8.90574	0.000677149		9.52381	3.80897	0.169465
rsks-1	kynu-1	25°C	43		19	20.6337	6.34464	0.631315	101		23	25.1524	9.04984	0.883174	105		21	22.3434	6.9358	0.697074	99		23	23.9048	7.42854	0.724951	105		21.0526	21.8997	6.87723e-05		9.52381	6.98786	0.0845375		10.5263	8.28632	0.0168046		0	-4.96024	0.659773
rsks-1	kynu-1	25°C	46		18.5	21.1489	6.13637	0.632918	94		23	23.9469	6.89052	0.648206	113		19	20.4706	4.49578	0.445148	102		23	24.4327	5.8588	0.574502	104		24.3243	13.2298	0.00105323		21.0526	19.3551	1.90102e-07		2.7027	-3.20748	0.948432		0	2.02861	0.317575
sir-2.1	kynu-1	25°C	30		18	19.4091	4.17791	0.398348	110		21	22.7091	6.2035	0.59148	110		20	22.8302	7.51439	0.729863	106		23	23.6183	6.69725	0.585142	131		16.6667	17.0023	2.96757e-05		15	3.45215	0.103242		11.1111	17.6263	0.00149282		9.52381	4.00381	0.355506
sir-2.1	kynu-1	25°C	43		19	20.6337	6.34464	0.631315	101		23	25.1524	9.04984	0.883174	105		19	23.3482	8.72989	0.824897	112		21	24.4299	8.61341	0.83269	107		21.0526	21.8997	6.87723e-05		10.5263	4.63287	0.222456		0	13.1559	0.0496914		-8.69565	-2.87239	0.547147
sir-2.1	kynu-1	25°C	46		18.5	21.1489	6.13637	0.632918	94		23	23.9469	6.89052	0.648206	113		19	21.3551	6.31149	0.610155	107		21	23.4667	8.21006	0.80122	105		24.3243	13.2298	0.00105323		10.5263	9.88767	0.0964264		2.7027	0.975009	0.619268		-8.69565	-2.00542	0.282184
daf-16	iglr-1	25°C	43		19	20.6337	6.34464	0.631315	101		23	25.7931	10.068	0.934794	116		16	16.902	3.66549	0.362938	102		17	18.9174	5.84543	0.559891	109		21.0526	25.005	5.65143e-05		6.25	11.9245	0.0541619		-15.7895	-18.0855	2.43447e-08		-26.087	-26.657	6.85657e-10
daf-16	iglr-1	25°C	47		18	19.2973	4.10453	0.389585	111		21	20.7	5.14246	0.614642	70		15.5	16.3304	3.92816	0.371176	112		15	15.9151	3.67519	0.356966	106		16.6667	7.26891	0.0402836		-3.22581	-2.54289	0.499978		-13.8889	-15.3749	3.33075e-09		-28.5714	-23.1155	1.43977e-11
daf-16	iglr-1	25°C	50		18	19.6891	5.02831	0.460944	119		21	22.531	7.05852	0.66401	113		16	17.3095	4.22166	0.291322	210		17	18.211	4.84209	0.463788	109		16.6667	14.4339	0.0058214		6.25	5.20803	0.0401053		-11.1111	-12.0856	1.02687e-09		-19.0476	-19.1734	9.46739e-08
eat-2	iglr-1	25°C	47		18	19.2973	4.10453	0.389585	111		21	20.7	5.14246	0.614642	70		23	23.2424	6.92686	0.696176	99		24	24.8113	7.03476	0.683276	106		16.6667	7.26891	0.0402836		4.34783	6.75014	0.0781011		27.7778	20.4439	1.53168e-05		14.2857	19.8615	9.84173e-05
eat-2	iglr-1	25°C	50		18	19.6891	5.02831	0.460944	119		21	22.531	7.05852	0.66401	113		18	20.3069	7.22045	0.718461	101		19	21.2124	7.41915	0.697935	113		16.6667	14.4339	0.0058214		5.55556	4.45887	0.209147		0	3.13806	0.365346		-9.52381	-5.85232	0.110195
hif-1	iglr-1	25°C	43		19	20.6337	6.34464	0.631315	101		23	25.7931	10.068	0.934794	116		21	23.8155	9.89924	0.975402	103		21	23.5179	8.22103	0.776814	112		21.0526	25.005	5.65143e-05		0	-1.24993	0.586591		10.5263	15.4208	0.159098		-8.69565	-8.82114	0.10808
hif-1	iglr-1	25°C	47		18	19.2973	4.10453	0.389585	111		21	20.7	5.14246	0.614642	70		20	20.9667	5.27758	0.556305	90		23	23.5644	7.0759	0.704078	101		16.6667	7.26891	0.0402836		15	12.3896	0.0123458		11.1111	8.65079	0.0276421		9.52381	13.8375	0.0100097
hif-1	iglr-1	25°C	50		18	19.6891	5.02831	0.460944	119		21	22.531	7.05852	0.66401	113		23	24.3918	7.83811	0.500759	245		25	26.6281	9.71351	0.883046	121		16.6667	14.4339	0.0058214		8.69565	9.16808	0.0658777		27.7778	23.8851	5.6029e-08		19.0476	18.1844	0.000775849
rsks-1	iglr-1	25°C	43		19	20.6337	6.34464	0.631315	101		23	25.7931	10.068	0.934794	116		21	22.3434	6.9358	0.697074	99		21	22.6842	6.96809	0.652621	114		21.0526	25.005	5.65143e-05		0	1.52517	0.7444		10.5263	8.28632	0.0168046		-8.69565	-12.0532	0.0684599
rsks-1	iglr-1	25°C	47		18	19.2973	4.10453	0.389585	111		21	20.7	5.14246	0.614642	70		23	22.9109	5.82597	0.579706	101		23	23.2022	6.55428	0.694753	89		16.6667	7.26891	0.0402836		0	1.27169	0.915201		27.7778	18.7259	9.01048e-07		9.52381	12.0882	0.0143091
rsks-1	iglr-1	25°C	50		18	19.6891	5.02831	0.460944	119		21	22.531	7.05852	0.66401	113		23	22.0826	5.25483	0.346493	230		23	24.0169	6.85626	0.63117	118		16.6667	14.4339	0.0058214		0	8.75956	0.0245525		27.7778	12.1567	1.49891e-05		9.52381	6.59526	0.0249439
sir-2.1	iglr-1	25°C	43		19	20.6337	6.34464	0.631315	101		23	25.7931	10.068	0.934794	116		19	23.3482	8.72989	0.824897	112		23	25.5229	9.2802	0.888882	109		21.0526	25.005	5.65143e-05		21.0526	9.31429	0.0315842		0	13.1559	0.0496914		0	-1.04744	0.851654
sir-2.1	iglr-1	25°C	47		18	19.2973	4.10453	0.389585	111		21	20.7	5.14246	0.614642	70		21	21.7531	5.45099	0.605665	81		23	23.9038	6.44999	0.632473	104		16.6667	7.26891	0.0402836		9.52381	9.88715	0.0230758		16.6667	12.7261	0.00185277		9.52381	15.4775	0.00108016
sir-2.1	iglr-1	25°C	50		18	19.6891	5.02831	0.460944	119		21	22.531	7.05852	0.66401	113		18.5	21.0524	6.45501	0.445438	210		24	25.7583	8.99673	0.821285	120		16.6667	14.4339	0.0058214		29.7297	22.3535	4.89095e-08		2.77778	6.92417	0.233415		14.2857	14.3241	0.00142844
daf-16	rcan-1	25°C	43		19	20.6337	6.34464	0.631315	101		24	26.4141	9.90469	0.875459	128		16	16.902	3.66549	0.362938	102		17	18.8942	5.83415	0.572085	104		26.3158	28.0144	4.88011e-06		6.25	11.7872	0.0135283		-15.7895	-18.0855	2.43447e-08		-29.1667	-28.469	4.35642e-11
daf-16	rcan-1	25°C	50		18	19.6891	5.02831	0.460944	119		25	25.3545	7.78682	0.742444	110		16	17.3095	4.22166	0.291322	210		17	18.1441	4.54842	0.431717	111		38.8889	28.7747	1.78731e-08		6.25	4.82174	0.0100856		-11.1111	-12.0856	1.02687e-09		-32	-28.4383	1.51307e-13
daf-16	rcan-1	25°C	66		18	20.1727	5.74354	0.547625	110		25	24.7157	7.34898	0.727657	102		16.5	17.6373	4.03399	0.399424	102		17	18.2667	4.63114	0.451953	105		38.8889	22.5203	2.99575e-06		3.0303	3.56865	0.390899		-8.33333	-12.5688	9.90248e-05		-32	-26.0928	6.05428e-11
eat-2	rcan-1	25°C	50		18	19.6891	5.02831	0.460944	119		25	25.3545	7.78682	0.742444	110		18	20.3069	7.22045	0.718461	101		17	19.4865	7.09272	0.673211	111		38.8889	28.7747	1.78731e-08		-5.55556	-4.04022	0.416996		0	3.13806	0.365346		-32	-23.144	4.57375e-09
eat-2	rcan-1	25°C	66		18	20.1727	5.74354	0.547625	110		25	24.7157	7.34898	0.727657	102		23	24.2523	7.00147	0.676858	107		25	25	8.39362	0.811442	107		38.8889	22.5203	2.99575e-06		8.69565	3.08285	0.612944		27.7778	20.2234	1.70386e-06		0	1.15034	0.953246
hif-1	rcan-1	25°C	43		19	20.6337	6.34464	0.631315	101		24	26.4141	9.90469	0.875459	128		21	23.8155	9.89924	0.975402	103		21	23.6571	8.86418	0.865055	105		26.3158	28.0144	4.88011e-06		0	-0.665075	0.534905		10.5263	15.4208	0.159098		-12.5	-10.4373	0.0274239
hif-1	rcan-1	25°C	50		18	19.6891	5.02831	0.460944	119		25	25.3545	7.78682	0.742444	110		23	24.3918	7.83811	0.500759	245		23	26.479	9.73796	0.892678	119		38.8889	28.7747	1.78731e-08		0	8.55678	0.0972582		27.7778	23.8851	5.6029e-08		-8	4.43489	0.775322
hif-1	rcan-1	25°C	66		18	20.1727	5.74354	0.547625	110		25	24.7157	7.34898	0.727657	102		21	22.9434	7.4831	0.726823	106		25	25.6638	8.13361	0.755186	116		38.8889	22.5203	2.99575e-06		19.0476	11.857	0.00704602		16.6667	13.7347	0.00497476		0	3.83605	0.449708
rsks-1	rcan-1	25°C	43		19	20.6337	6.34464	0.631315	101		24	26.4141	9.90469	0.875459	128		21	22.3434	6.9358	0.697074	99		21	23.2321	7.40706	0.699901	112		26.3158	28.0144	4.88011e-06		0	3.97749	0.527157		10.5263	8.28632	0.0168046		-12.5	-12.0463	0.0294366
rsks-1	rcan-1	25°C	50		18	19.6891	5.02831	0.460944	119		25	25.3545	7.78682	0.742444	110		23	22.0826	5.25483	0.346493	230		23	23.6585	5.91169	0.533039	123		38.8889	28.7747	1.78731e-08		0	7.13651	0.0146211		27.7778	12.1567	1.49891e-05		-8	-6.68917	0.0893783
rsks-1	rcan-1	25°C	66		18	20.1727	5.74354	0.547625	110		25	24.7157	7.34898	0.727657	102		21	21.9608	4.64784	0.460205	102		23	25.2613	7.97007	0.756486	111		38.8889	22.5203	2.99575e-06		9.52381	15.029	0.00473887		16.6667	8.86373	0.000786816		-8	2.2074	0.915382
sir-2.1	rcan-1	25°C	43		19	20.6337	6.34464	0.631315	101		24	26.4141	9.90469	0.875459	128		19	23.3482	8.72989	0.824897	112		21	24.6574	9.5165	0.915726	108		26.3158	28.0144	4.88011e-06		10.5263	5.60725	0.423612		0	13.1559	0.0496914		-12.5	-6.65045	0.133701
sir-2.1	rcan-1	25°C	50		18	19.6891	5.02831	0.460944	119		25	25.3545	7.78682	0.742444	110		18.5	21.0524	6.45501	0.445438	210		23	24	6.77064	0.670393	102		38.8889	28.7747	1.78731e-08		24.3243	14.0014	1.88792e-05		2.77778	6.92417	0.233415		-8	-5.34242	0.152884
sir-2.1	rcan-1	25°C	66		18	20.1727	5.74354	0.547625	110		25	24.7157	7.34898	0.727657	102		21	22.8155	7.04432	0.694098	103		23	24.3774	8.52051	0.827585	106		38.8889	22.5203	2.99575e-06		9.52381	6.84544	0.287177		16.6667	13.1009	0.008081		-8	-1.36888	0.523757
daf-16	tdo-2	25°C	47		18	19.2973	4.10453	0.389585	111		21	20.6632	5.11071	0.524348	95		15.5	16.3304	3.92816	0.371176	112		15	15.209	2.36475	0.2889	67		16.6667	7.07799	0.0434988		-3.22581	-6.86698	0.111824		-13.8889	-15.3749	3.33075e-09		-28.5714	-26.3958	1.08516e-14
daf-16	tdo-2	25°C	75		18	19.8068	4.99139	0.346925	207		22	22.0255	4.61262	0.329473	196		16.5	17.6373	4.03399	0.399424	102		17	16.9375	3.19148	0.325729	96		22.2222	11.202	8.07981e-08		3.0303	-3.96748	0.413584		-8.33333	-10.9534	4.49614e-06		-22.7273	-23.1005	1.10482e-17
daf-16	tdo-2	25°C	76		18	20.0995	5.48978	0.377932	211		21	21.9316	5.07411	0.368115	190		16	15.9905	2.622	0.255881	105		16	15.92	3.01739	0.301739	100		16.6667	9.11491	5.41329e-06		0	-0.440739	0.815534		-11.1111	-20.4435	7.92766e-17		-23.8095	-27.4106	1.96343e-25
eat-2	tdo-2	25°C	47		18	19.2973	4.10453	0.389585	111		21	20.6632	5.11071	0.524348	95		23	23.2424	6.92686	0.696176	99		25	25.4831	7.05838	0.748187	89		16.6667	7.07799	0.0434988		8.69565	9.64065	0.00925635		27.7778	20.4439	1.53168e-05		19.0476	23.3265	8.89257e-07
eat-2	tdo-2	25°C	75		18	19.8068	4.99139	0.346925	207		22	22.0255	4.61262	0.329473	196		23	24.2523	7.00147	0.676858	107		28	27.6714	8.35225	0.998285	70		22.2222	11.202	8.07981e-08		21.7391	14.098	0.000737507		27.7778	22.4447	3.30557e-09		27.2727	25.6335	2.53268e-09
eat-2	tdo-2	25°C	76		18	19.2564	4.77088	0.441068	117		21	21.4624	4.8422	0.502113	93		NA	NA	NA	NA	NA		NA	NA	NA	NA	NA		16.6667	11.4557	4.72111e-05		NA	NA	NA		NA	NA	NA		NA	NA	NA
hif-1	tdo-2	25°C	47		18	19.2973	4.10453	0.389585	111		21	20.6632	5.11071	0.524348	95		20	20.9667	5.27758	0.556305	90		23	23.6429	6.18128	0.674433	84		16.6667	7.07799	0.0434988		15	12.764	0.00213788		11.1111	8.65079	0.0276421		9.52381	14.4203	0.00139254
hif-1	tdo-2	25°C	75		18	19.8068	4.99139	0.346925	207		22	22.0255	4.61262	0.329473	196		21	22.9434	7.4831	0.726823	106		24	24.0109	6.60252	0.68836	92		22.2222	11.202	8.07981e-08		14.2857	4.65264	0.137563		16.6667	15.8362	0.000428077		9.09091	9.01391	0.022879
hif-1	tdo-2	25°C	76		18	20.0995	5.48978	0.377932	211		21	21.9316	5.07411	0.368115	190		19	21.5607	6.95155	0.672032	107		21	22.2364	6.13297	0.584756	110		16.6667	9.11491	5.41329e-06		10.5263	3.13355	0.131641		5.55556	7.26993	0.158469		0	1.38971	0.992796
rsks-1	tdo-2	25°C	47		18	19.2973	4.10453	0.389585	111		21	20.6632	5.11071	0.524348	95		23	22.9109	5.82597	0.579706	101		23	23.5301	4.45393	0.488882	83		16.6667	7.07799	0.0434988		0	2.70277	0.29162		27.7778	18.7259	9.01048e-07		9.52381	13.8748	4.24464e-05
rsks-1	tdo-2	25°C	75		18	19.8068	4.99139	0.346925	207		22	22.0255	4.61262	0.329473	196		21	21.9608	4.64784	0.460205	102		23	24.1757	5.20105	0.60461	74		22.2222	11.202	8.07981e-08		9.52381	10.0857	0.00394491		16.6667	10.8752	2.84057e-05		4.54545	9.76216	0.00540634
rsks-1	tdo-2	25°C	76		18	20.0995	5.48978	0.377932	211		21	21.9316	5.07411	0.368115	190		19	20.4706	4.49578	0.445148	102		21	22.3366	4.71652	0.469311	101		16.6667	9.11491	5.41329e-06		10.5263	9.11574	0.00141056		5.55556	1.84612	0.118047		0	1.8469	0.34954
sir-2.1	tdo-2	25°C	47		18	19.2973	4.10453	0.389585	111		21	20.6632	5.11071	0.524348	95		21	21.7531	5.45099	0.605665	81		21	21.6705	4.32773	0.461337	88		16.6667	7.07799	0.0434988		0	-0.379863	0.647094		16.6667	12.7261	0.00185277		0	4.87484	0.0857843
sir-2.1	tdo-2	25°C	75		18	19.8068	4.99139	0.346925	207		22	22.0255	4.61262	0.329473	196		21	22.8155	7.04432	0.694098	103		21	21.79	5.21128	0.521128	100		22.2222	11.202	8.07981e-08		0	-4.49489	0.555242		16.6667	15.1906	0.00117893		-4.54545	-1.06926	0.642669
sir-2.1	tdo-2	25°C	76		18	20.0995	5.48978	0.377932	211		21	21.9316	5.07411	0.368115	190		19	21.3551	6.31149	0.610155	107		19	20.2336	4.88467	0.472219	107		16.6667	9.11491	5.41329e-06		0	-5.25164	0.358342		5.55556	6.24698	0.0455192		-9.52381	-7.74196	0.00540372
daf-16	tsp-3	25°C	43		19	20.6337	6.34464	0.631315	101		23	24.6063	8.7334	0.774964	127		16	16.902	3.66549	0.362938	102		16	18.3084	5.58875	0.540285	107		21.0526	19.2532	0.000732239		0	8.32123	0.363215		-15.7895	-18.0855	2.43447e-08		-30.4348	-25.5946	7.84937e-11
daf-16	tsp-3	25°C	47		18	19.2973	4.10453	0.389585	111		21	21.9109	5.84996	0.582092	101		15.5	16.3304	3.92816	0.371176	112		14	13.9851	2.38361	0.291204	67		16.6667	13.5438	0.000589604		-9.67742	-14.3615	6.58358e-05		-13.8889	-15.3749	3.33075e-09		-33.3333	-36.173	9.3419e-20
daf-16	tsp-3	25°C	50		18	19.6891	5.02831	0.460944	119		23	23.2828	7.41213	0.744947	99		15	16.65	3.6136	0.36136	100		16	17.3981	4.61103	0.454338	103		27.7778	18.2525	0.00141966		6.66667	4.49284	0.186439		-16.6667	-15.4353	3.54814e-10		-30.4348	-25.2752	6.39158e-11
eat-2	tsp-3	25°C	47		18	19.2973	4.10453	0.389585	111		21	21.9109	5.84996	0.582092	101		23	23.2424	6.92686	0.696176	99		23	24.3778	6.60707	0.696447	90		16.6667	13.5438	0.000589604		0	4.88483	0.162537		27.7778	20.4439	1.53168e-05		9.52381	11.2587	0.0143104
eat-2	tsp-3	25°C	50		18	19.6891	5.02831	0.460944	119		23	23.2828	7.41213	0.744947	99		18	20.3069	7.22045	0.718461	101		19	21.2476	7.11415	0.69427	105		27.7778	18.2525	0.00141966		5.55556	4.63235	0.181239		0	3.13806	0.365346		-17.3913	-8.74125	0.0435747
hif-1	tsp-3	25°C	43		19	20.6337	6.34464	0.631315	101		23	24.6063	8.7334	0.774964	127		21	23.8155	9.89924	0.975402	103		19	21.9298	8.36525	0.783477	114		21.0526	19.2532	0.000732239		-9.52381	-7.91798	0.408593		10.5263	15.4208	0.159098		-17.3913	-10.8772	0.00896169
hif-1	tsp-3	25°C	47		18	19.2973	4.10453	0.389585	111		21	21.9109	5.84996	0.582092	101		20	20.9667	5.27758	0.556305	90		21	21.4688	6.5822	0.671793	96		16.6667	13.5438	0.000589604		5	2.39467	0.819001		11.1111	8.65079	0.0276421		0	-2.01791	0.32835
hif-1	tsp-3	25°C	50		18	19.6891	5.02831	0.460944	119		23	23.2828	7.41213	0.744947	99		21	22.9612	6.86977	0.60485	129		18	20.887	7.52978	0.702156	115		27.7778	18.2525	0.00141966		-14.2857	-9.03385	0.00325171		16.6667	16.6192	0.000435652		-21.7391	-10.2903	0.00522479
rsks-1	tsp-3	25°C	43		19	20.6337	6.34464	0.631315	101		23	24.6063	8.7334	0.774964	127		21	22.3434	6.9358	0.697074	99		23	24.4818	8.50982	0.81138	110		21.0526	19.2532	0.000732239		9.52381	9.57052	0.118371		10.5263	8.28632	0.0168046		0	-0.505891	0.85483
rsks-1	tsp-3	25°C	47		18	19.2973	4.10453	0.389585	111		21	21.9109	5.84996	0.582092	101		23	22.9109	5.82597	0.579706	101		20	20.2857	4.44439	0.448951	98		16.6667	13.5438	0.000589604		-13.0435	-11.4582	0.000296304		27.7778	18.7259	9.01048e-07		-4.7619	-7.41721	0.0343065
rsks-1	tsp-3	25°C	50		18	19.6891	5.02831	0.460944	119		23	23.2828	7.41213	0.744947	99		23	22.9339	5.8477	0.531609	121		21	22.5207	6.51677	0.592434	121		27.7778	18.2525	0.00141966		-8.69565	-1.8018	0.410637		27.7778	16.4802	7.24899e-06		-8.69565	-3.27352	0.570151
rsks-1	tsp-3	25°C	51		18	20.0098	5.62261	0.556722	102		19	21.8158	6.71093	0.628536	114		20	21.1376	4.34074	0.415767	109		23	23.9732	6.45073	0.609536	112		5.55556	9.0255	0.0609036		15	13.4149	0.000504056		11.1111	5.63629	0.00732136		21.0526	9.88928	0.00164124
sir-2.1	tsp-3	25°C	43		19	20.6337	6.34464	0.631315	101		23	24.6063	8.7334	0.774964	127		19	23.3482	8.72989	0.824897	112		23	25.6306	9.45124	0.897072	111		21.0526	19.2532	0.000732239		21.0526	9.77555	0.0514623		0	13.1559	0.0496914		0	4.16288	0.421189
sir-2.1	tsp-3	25°C	47		18	19.2973	4.10453	0.389585	111		21	21.9109	5.84996	0.582092	101		21	21.7531	5.45099	0.605665	81		22	22.4554	6.67507	0.630735	112		16.6667	13.5438	0.000589604		4.7619	3.22837	0.745491		16.6667	12.7261	0.00185277		4.7619	2.48491	0.890372
sir-2.1	tsp-3	25°C	50		18	19.6891	5.02831	0.460944	119		23	23.2828	7.41213	0.744947	99		18	19.2404	4.51856	0.443081	104		18	20.4655	7.58652	0.704391	116		27.7778	18.2525	0.00141966		0	6.36751	0.881412		0	-2.27888	0.339711		-21.7391	-12.1004	0.0019241
sir-2.1	tsp-3	25°C	51		18	20.0098	5.62261	0.556722	102		19	21.8158	6.71093	0.628536	114		20	22.8302	7.51439	0.729863	106		23	23.9474	7.13441	0.668199	114		5.55556	9.0255	0.0609036		15	4.89343	0.118105		11.1111	14.095	0.0036291		21.0526	9.77081	0.0127856
daf-16	unc-36	25°C	44		17.5	19.5909	5.34034	0.509181	110		26	27.1792	10.4241	1.01248	106		16	16.6577	4.98451	0.473109	111		16	19.3214	7.75203	0.732498	112		48.5714	38.734	1.21828e-08		0	15.9913	0.0165068		-8.57143	-14.9725	7.60785e-07		-38.4615	-28.9111	8.27001e-11
daf-16	unc-36	25°C	50		18	19.6891	5.02831	0.460944	119		23	23.906	7.69794	0.711675	117		15	16.65	3.6136	0.36136	100		16	17.3564	4.36711	0.434544	101		27.7778	21.4175	4.66359e-05		6.66667	4.24286	0.25889		-16.6667	-15.4353	3.54814e-10		-30.4348	-27.3971	9.24865e-13
daf-16	unc-36	25°C	73		NA	NA	NA	NA	NA		NA	NA	NA	NA	NA		16	17.9091	4.64234	0.442629	110		17	19.4667	6.04958	0.590379	105		NA	NA	NA		6.25	8.69712	0.0927957		NA	NA	NA		NA	NA	NA
eat-2	unc-36	25°C	44		17.5	19.5909	5.34034	0.509181	110		26	27.1792	10.4241	1.01248	106		18	19.5054	5.14279	0.533283	93		18	20.1313	5.60365	0.563189	99		48.5714	38.734	1.21828e-08		0	3.20905	0.542486		2.85714	-0.436594	0.980729		-30.7692	-25.9313	4.37454e-07
eat-2	unc-36	25°C	50		18	19.6891	5.02831	0.460944	119		23	23.906	7.69794	0.711675	117		18	20.3069	7.22045	0.718461	101		18	20.26	6.4661	0.64661	100		27.7778	21.4175	4.66359e-05		0	-0.231107	0.559963		0	3.13806	0.365346		-21.7391	-15.2513	0.000326155
hif-1	unc-36	25°C	44		17.5	19.5909	5.34034	0.509181	110		26	27.1792	10.4241	1.01248	106		24	24.98	8.28041	0.828041	100		24.5	27.7745	10.8445	1.07376	102		48.5714	38.734	1.21828e-08		2.08333	11.187	0.157467		37.1429	27.5081	1.93128e-07		-5.76923	2.19014	0.702746
hif-1	unc-36	25°C	50		18	19.6891	5.02831	0.460944	119		23	23.906	7.69794	0.711675	117		21	22.9612	6.86977	0.60485	129		21	22.5546	7.41242	0.679496	119		27.7778	21.4175	4.66359e-05		0	-1.77089	0.476735		16.6667	16.6192	0.000435652		-8.69565	-5.65282	0.14735
hif-1	unc-36	25°C	73		NA	NA	NA	NA	NA		NA	NA	NA	NA	NA		25	25.9828	8.54246	0.793147	116		25	26.616	9.12174	0.815873	125		NA	NA	NA		0	2.43716	0.745772		NA	NA	NA		NA	NA	NA
rsks-1	unc-36	25°C	44		17.5	19.5909	5.34034	0.509181	110		26	27.1792	10.4241	1.01248	106		21	22.5048	7.03032	0.686089	105		21	22.63	7.32183	0.732183	100		48.5714	38.734	1.21828e-08		0	0.556496	0.832977		20	14.8735	0.000678765		-19.2308	-16.7379	0.00214718
rsks-1	unc-36	25°C	50		18	19.6891	5.02831	0.460944	119		23	23.906	7.69794	0.711675	117		23	22.9339	5.8477	0.531609	121		23	22.8125	5.92374	0.55974	112		27.7778	21.4175	4.66359e-05		0	-0.529279	0.820338		27.7778	16.4802	7.24899e-06		0	-4.5741	0.518546
rsks-1	unc-36	25°C	74		NA	NA	NA	NA	NA		NA	NA	NA	NA	NA		20	21.1376	4.34074	0.415767	109		23.5	23.6909	6.05593	0.57741	110		NA	NA	NA		17.5	12.0794	0.000952301		NA	NA	NA		NA	NA	NA
sir-2.1	unc-36	25°C	44		17.5	19.5909	5.34034	0.509181	110		26	27.1792	10.4241	1.01248	106		19.5	20.1481	5.70262	0.548735	108		21	23.2743	8.9025	0.837476	113		48.5714	38.734	1.21828e-08		7.69231	15.516	0.0364625		11.4286	2.84438	0.409461		-19.2308	-14.3672	0.00327597
sir-2.1	unc-36	25°C	50		18	19.6891	5.02831	0.460944	119		23	23.906	7.69794	0.711675	117		18	19.2404	4.51856	0.443081	104		18	19.2647	5.97839	0.591949	102		27.7778	21.4175	4.66359e-05		0	0.126407	0.553844		0	-2.27888	0.339711		-21.7391	-19.4147	4.68139e-06
sir-2.1	unc-36	25°C	74		NA	NA	NA	NA	NA		NA	NA	NA	NA	NA		20	22.8302	7.51439	0.729863	106		20	23.1443	7.99087	0.81135	97		NA	NA	NA		0	1.37599	0.876821		NA	NA	NA		NA	NA	NA
daf-16	kynu-1	15°C	45		32	31.8208	6.15792	0.59811	106		37	39.75	9.0519	0.923855	96		28	31.0928	5.96532	0.605687	97		37	36.4211	6.71071	0.688504	95		15.625	24.9185	1.92867e-10		32.1429	17.1367	1.571e-08		-12.5	-2.28772	0.266032		0	-8.37471	0.0148586
daf-16	kynu-1	15°C	52		31	32.266	6.78419	0.699736	94		38	38.7528	8.44	0.894639	89		31	30.4206	6.07817	0.587598	107		38	37.8571	6.71972	0.678794	98		22.5806	20.1043	6.19891e-08		22.5806	24.4459	1.94424e-12		0	-5.71933	0.115445		0	-2.31123	0.426847
daf-16	kynu-1	15°C	67		28	30.434	7.1261	0.692148	106		35	34.3874	7.90417	0.75023	111		28	28.5	5.47446	0.547446	100		35	35.3423	7.78401	0.738826	111		25	12.9902	3.76275e-05		25	24.0082	2.9553e-12		0	-6.35462	0.0340912		0	2.77705	0.316055
eat-2	kynu-1	15°C	45		32	31.8208	6.15792	0.59811	106		37	39.75	9.0519	0.923855	96		32	35.038	8.37341	0.942082	79		43	43.7222	9.21684	0.886891	108		15.625	24.9185	1.92867e-10		34.375	24.7852	7.69751e-10		0	10.1104	0.0148558		16.2162	9.99301	0.00318429
eat-2	kynu-1	15°C	52		31	32.266	6.78419	0.699736	94		38	38.7528	8.44	0.894639	89		35	36.6535	9.81268	0.976398	101		38	40.9717	10.4912	1.019	106		22.5806	20.1043	6.19891e-08		8.57143	11.7812	0.00150963		12.9032	13.5979	0.00106615		0	5.72575	0.283254
hif-1	kynu-1	15°C	45		32	31.8208	6.15792	0.59811	106		37	39.75	9.0519	0.923855	96		28	29.7364	5.55321	0.529478	110		32	33.9231	6.35929	0.62358	104		15.625	24.9185	1.92867e-10		14.2857	14.0794	1.77019e-08		-12.5	-6.55041	0.000789477		-13.5135	-14.6589	4.42035e-08
hif-1	kynu-1	15°C	67		28	30.434	7.1261	0.692148	106		35	34.3874	7.90417	0.75023	111		28	27.958	5.54702	0.508494	119		32	33.3917	8.04431	0.734341	120		25	12.9902	3.76275e-05		14.2857	19.4352	6.31585e-09		0	-8.13558	0.00188615		-8.57143	-2.8956	0.267697
hif-1	kynu-1	15°C	69		28	29.6818	4.94359	0.471353	110		36	35.4057	6.55784	0.636954	106		31	30.7946	5.88805	0.556369	112		31	33.6774	6.21037	0.643986	93		28.5714	19.284	1.23107e-11		0	9.36129	0.000861296		10.7143	3.74918	0.342675		-13.8889	-4.88126	0.0122626
rsks-1	kynu-1	15°C	45		32	31.8208	6.15792	0.59811	106		37	39.75	9.0519	0.923855	96		31	32.2	7.56053	0.737832	105		32	35.1053	8.75734	0.898484	95		15.625	24.9185	1.92867e-10		3.22581	9.02256	0.0045145		-3.125	1.19182	0.515994		-13.5135	-11.6849	0.000217288
rsks-1	kynu-1	15°C	52		31	32.266	6.78419	0.699736	94		38	38.7528	8.44	0.894639	89		32	33.55	8.58514	0.858514	100		38	40.0396	10.2839	1.02329	101		22.5806	20.1043	6.19891e-08		18.75	19.3431	1.37592e-06		3.22581	3.97956	0.367144		0	3.32052	0.451764
rsks-1	kynu-1	15°C	67		28	30.434	7.1261	0.692148	106		35	34.3874	7.90417	0.75023	111		35	36.4865	9.64258	0.915233	111		39	39.3467	12.1672	1.40495	75		25	12.9902	3.76275e-05		11.4286	7.83901	0.18704		25	19.8874	1.62497e-07		11.4286	14.4218	0.0113409
sir-2.1	kynu-1	15°C	45		32	31.8208	6.15792	0.59811	106		37	39.75	9.0519	0.923855	96		31	31.3789	6.38512	0.6551	95		31	35.8367	7.8605	0.794031	98		15.625	24.9185	1.92867e-10		0	14.2063	2.98189e-05		-3.125	-1.38843	0.182325		-16.2162	-9.84469	0.000684025
sir-2.1	kynu-1	15°C	52		31	32.266	6.78419	0.699736	94		38	38.7528	8.44	0.894639	89		28	29.95	5.9804	0.59804	100		35	34.8571	7.42998	0.702067	112		22.5806	20.1043	6.19891e-08		25	16.3845	1.80161e-08		-9.67742	-7.17771	0.0385379		-7.89474	-10.0526	0.000558574
sir-2.1	kynu-1	15°C	67		28	30.434	7.1261	0.692148	106		35	34.3874	7.90417	0.75023	111		31	31.3333	5.99688	0.57705	108		35	35.2647	6.68814	0.662225	102		25	12.9902	3.76275e-05		12.9032	12.5469	4.67041e-06		10.7143	2.95516	0.099879		0	2.55128	0.242611
daf-16	tdo-2	15°C	36		29	31.3053	6.90216	0.708147	95		40	41.8317	7.8193	0.778049	101		28	28.5	5.47446	0.547446	100		35	34.686	6.19157	0.667654	86		37.931	33.6251	2.39979e-17		25	21.7054	1.34013e-10		-3.44828	-8.961	8.24134e-05		-12.5	-17.0819	7.78362e-10
daf-16	tdo-2	15°C	45		32	31.8208	6.15792	0.59811	106		43	42.1429	7.2147	0.964105	56		28	31.0928	5.96532	0.605687	97		36	38.2717	6.61849	0.690026	92		34.375	32.4383	1.49989e-12		28.5714	23.0888	3.13964e-10		-12.5	-2.28772	0.266032		-16.2791	-9.1857	0.00219728
daf-16	tdo-2	15°C	49		32	32.2273	4.90069	0.522415	88		39	38.3684	8.06282	0.924869	76		29	29.9174	4.67901	0.425364	121		36	35.6184	5.60468	0.642901	76		21.875	19.0557	1.05351e-07		24.1379	19.056	2.02763e-12		-9.375	-7.16759	9.24361e-05		-7.69231	-7.16735	0.02043
eat-2	tdo-2	15°C	36		29	31.3053	6.90216	0.708147	95		40	41.8317	7.8193	0.778049	101		35	36.6535	9.81268	0.976398	101		32	33.6333	8.18254	0.862515	90		37.931	33.6251	2.39979e-17		-8.57143	-8.23969	0.0494022		20.6897	17.084	4.49953e-05		-20	-19.5984	1.65045e-10
eat-2	tdo-2	15°C	45		32	31.8208	6.15792	0.59811	106		43	42.1429	7.2147	0.964105	56		32	35.038	8.37341	0.942082	79		37	37.375	6.79986	0.849982	64		34.375	32.4383	1.49989e-12		15.625	6.66998	0.028944		0	10.1104	0.0148558		-13.9535	-11.3136	0.00473727
eat-2	tdo-2	15°C	49		32	32.2273	4.90069	0.522415	88		39	38.3684	8.06282	0.924869	76		36	36	6.79461	0.689888	97		39	39.6535	8.069	0.802895	101		21.875	19.0557	1.05351e-07		8.33333	10.1485	0.00123836		12.5	11.7066	3.55272e-05		0	3.34922	0.452995
hif-1	tdo-2	15°C	36		29	31.3053	6.90216	0.708147	95		40	41.8317	7.8193	0.778049	101		28	27.958	5.54702	0.508494	119		35	37	9.55797	0.98583	94		37.931	33.6251	2.39979e-17		25	32.3414	1.96228e-13		-3.44828	-10.6924	1.61364e-06		-12.5	-11.5503	4.68674e-05
hif-1	tdo-2	15°C	45		32	31.8208	6.15792	0.59811	106		43	42.1429	7.2147	0.964105	56		28	29.7364	5.55321	0.529478	110		32	35.5521	7.79051	0.795115	96		34.375	32.4383	1.49989e-12		14.2857	19.5576	5.77007e-10		-12.5	-6.55041	0.000789477		-25.5814	-15.6391	4.51967e-07
hif-1	tdo-2	15°C	49		32	32.2273	4.90069	0.522415	88		39	38.3684	8.06282	0.924869	76		31	30.7946	5.88805	0.556369	112		39	39.6154	7.41735	0.77755	91		21.875	19.0557	1.05351e-07		25.8065	28.6438	3.04423e-15		-3.125	-4.4454	0.0040048		0	3.24997	0.675106
rsks-1	tdo-2	15°C	36		29	31.3053	6.90216	0.708147	95		40	41.8317	7.8193	0.778049	101		32	33.55	8.58514	0.858514	100		28	29.1304	6.47739	0.604019	115		37.931	33.6251	2.39979e-17		-12.5	-13.1731	9.654e-05		10.3448	7.17048	0.0815643		-30	-30.3627	3.20904e-23
rsks-1	tdo-2	15°C	45		32	31.8208	6.15792	0.59811	106		43	42.1429	7.2147	0.964105	56		31	32.2	7.56053	0.737832	105		32	34.2688	7.54716	0.782604	93		34.375	32.4383	1.49989e-12		3.22581	6.4249	0.00692179		-3.125	1.19182	0.515994		-25.5814	-18.6842	7.73429e-08
rsks-1	tdo-2	15°C	49		32	32.2273	4.90069	0.522415	88		39	38.3684	8.06282	0.924869	76		35	36.4865	9.64258	0.915233	111		35	34.6526	8.26395	0.847864	95		21.875	19.0557	1.05351e-07		0	-5.02612	0.245052		9.375	13.2162	0.0040971		-10.2564	-9.6845	0.00118808
sir-2.1	tdo-2	15°C	36		29	31.3053	6.90216	0.708147	95		40	41.8317	7.8193	0.778049	101		28	29.95	5.9804	0.59804	100		35	36.4717	6.62049	0.909395	53		37.931	33.6251	2.39979e-17		25	21.7753	3.60809e-09		-3.44828	-4.32919	0.150774		-12.5	-12.8132	3.20839e-05
sir-2.1	tdo-2	15°C	45		32	31.8208	6.15792	0.59811	106		43	42.1429	7.2147	0.964105	56		31	31.3789	6.38512	0.6551	95		37	38.4658	7.82461	0.915801	73		34.375	32.4383	1.49989e-12		19.3548	22.5846	5.72023e-09		-3.125	-1.38843	0.182325		-13.9535	-8.72533	0.019682
sir-2.1	tdo-2	15°C	49		32	32.2273	4.90069	0.522415	88		39	38.3684	8.06282	0.924869	76		31	31.3333	5.99688	0.57705	108		39	37.7692	6.40601	0.725338	78		21.875	19.0557	1.05351e-07		25.8065	20.5401	1.31452e-10		-3.125	-2.77386	0.0159724		0	-1.56168	0.509148
