# Supplementary material for: Caenorhabditis elegans orthologs of human genes differentially expressed with age are enriched for determinants of longevity
Source: Aging Cell. 2017 Apr 12;16(4):672–82. doi: 10.1111/acel.12595 (PMC5506438; doi:10.1111/acel.12595)
Supplement: Supplementary file 13 — Table S12 Summary statistics for kynurenine pathway lifespan experiments. [file ACEL-16-672-s013.xlsx]

## Sheet: S12
Table S12. Summary statistics for kynurenine pathway lifespan experiments. EV = empty vector; SD = standard deviation; SE = standard error.
RNAi Target								Lifespan (Target RNAi)						Lifespan (EV RNAi)						Change in Lifespan (Target vs. EV RNAi)
Worm Gene	Wormbase ID	Human Ortholog	Human Ensembl ID	Temperature	RNAi Stage	Experiment ID		Median	Mean	SD	SE	N		Median	Mean	SD	SE	N		% Median	% Mean	P	P (Bonferroni)	Long Lived?
kynu-1	WBGene00015802	KYNU	ENSG00000115919	15°C	egg	pooled		36	36.7946	7.3631	0.271592	735		29	30.3291	5.53295	0.19611	796		24.1379	21.3175	8.54199e-74	6.83359e-73	yes
tdo-2	WBGene00016201	TDO2	ENSG00000151790	15°C	egg	pooled		39	39.3946	8.11467	0.355169	522		31	31.2304	6.25305	0.255493	599		25.8065	26.142	3.00323e-62	2.40259e-61	yes
kynu-1	WBGene00015802	KYNU	ENSG00000115919	25°C	egg	pooled		23	23.4913	6.97699	0.237225	865		18	19.2798	4.84531	0.167179	840		27.7778	21.8445	3.23804e-46	2.59043e-45	yes
tdo-2	WBGene00016201	TDO2	ENSG00000151790	25°C	egg	pooled		21	21.7193	4.91662	0.224179	481		18	19.8166	5.03044	0.218715	529		16.6667	9.60153	3.09699e-13	2.47759e-12	yes
kynu-1	WBGene00015802	KYNU	ENSG00000115919	15°C	egg	11		39	39.8649	6.08807	1.00087	37		30	31.9032	4.87788	0.619492	62		30	24.9556	4.62044e-09	3.69635e-08
kynu-1	WBGene00015802	KYNU	ENSG00000115919	15°C	egg	20		38	38.5287	5.04132	0.540486	87		31	31.25	4.62181	0.462181	100		22.5806	23.292	1.82481e-17	1.45985e-16
kynu-1	WBGene00015802	KYNU	ENSG00000115919	15°C	egg	22		35	35.0722	6.73029	0.683358	97		28	28.1818	2.90896	0.277359	110		25	24.4496	8.5374e-20	6.82992e-19
kynu-1	WBGene00015802	KYNU	ENSG00000115919	15°C	egg	31		37	35.5357	5.51971	0.521563	112		27	28.1667	3.99181	0.384112	108		37.037	26.1623	1.34754e-19	1.07803e-18
kynu-1	WBGene00015802	KYNU	ENSG00000115919	15°C	egg	45		37	39.75	9.0519	0.923855	96		32	31.8208	6.15792	0.59811	106		15.625	24.9185	1.92867e-10	1.54294e-09
kynu-1	WBGene00015802	KYNU	ENSG00000115919	15°C	egg	52		38	38.7528	8.44	0.894639	89		31	32.266	6.78419	0.699736	94		22.5806	20.1043	6.19891e-08	4.95913e-07
kynu-1	WBGene00015802	KYNU	ENSG00000115919	15°C	egg	67		35	34.3874	7.90417	0.75023	111		28	30.434	7.1261	0.692148	106		25	12.9902	3.76275e-05	0.00030102
kynu-1	WBGene00015802	KYNU	ENSG00000115919	15°C	egg	69		36	35.4057	6.55784	0.636954	106		28	29.6818	4.94359	0.471353	110		28.5714	19.284	1.23107e-11	9.84858e-11
tdo-2	WBGene00016201	TDO2	ENSG00000151790	15°C	egg	36		40	41.8317	7.8193	0.778049	101		29	31.3053	6.90216	0.708147	95		37.931	33.6251	2.39979e-17	1.91983e-16
tdo-2	WBGene00016201	TDO2	ENSG00000151790	15°C	egg	45		43	42.1429	7.2147	0.964105	56		32	31.8208	6.15792	0.59811	106		34.375	32.4383	1.49989e-12	1.19991e-11
tdo-2	WBGene00016201	TDO2	ENSG00000151790	15°C	egg	49		39	38.3684	8.06282	0.924869	76		32	32.2273	4.90069	0.522415	88		21.875	19.0557	1.05351e-07	8.42807e-07
tdo-2	WBGene00016201	TDO2	ENSG00000151790	15°C	egg	52		42	41.2273	7.03314	0.749735	88		31	32.266	6.78419	0.699736	94		35.4839	27.7733	6.91608e-14	5.53286e-13
tdo-2	WBGene00016201	TDO2	ENSG00000151790	15°C	egg	67		35	34.3196	7.61789	0.773479	97		28	30.434	7.1261	0.692148	106		25	12.7674	5.40397e-05	0.000432317
tdo-2	WBGene00016201	TDO2	ENSG00000151790	15°C	egg	69		39	39.4808	8.0544	0.789799	104		28	29.6818	4.94359	0.471353	110		39.2857	33.0133	1.40864e-18	1.12691e-17
kynu-1	WBGene00015802	KYNU	ENSG00000115919	25°C	egg	10		21	22.1835	5.44189	0.521239	109		17	18.732	4.07102	0.41335	97		23.5294	18.4259	1.28559e-07	1.02847e-06
kynu-1	WBGene00015802	KYNU	ENSG00000115919	25°C	egg	19		21	22.6134	4.72123	0.432794	119		17	17.3333	2.45211	0.239301	105		23.5294	30.4622	8.9322e-18	7.14576e-17
kynu-1	WBGene00015802	KYNU	ENSG00000115919	25°C	egg	21		23	22.3636	5.39171	0.541887	99		17	18.0928	3.71955	0.377663	97		35.2941	23.6053	7.16525e-09	5.7322e-08
kynu-1	WBGene00015802	KYNU	ENSG00000115919	25°C	egg	30		21	22.7091	6.2035	0.59148	110		18	19.4091	4.17791	0.398348	110		16.6667	17.0023	2.96757e-05	0.000237405
kynu-1	WBGene00015802	KYNU	ENSG00000115919	25°C	egg	43		23	25.1524	9.04984	0.883174	105		19	20.6337	6.34464	0.631315	101		21.0526	21.8997	6.87723e-05	0.000550179
kynu-1	WBGene00015802	KYNU	ENSG00000115919	25°C	egg	46		23	23.9469	6.89052	0.648206	113		18.5	21.1489	6.13637	0.632918	94		24.3243	13.2298	0.00105323	0.00842587
kynu-1	WBGene00015802	KYNU	ENSG00000115919	25°C	egg	50		23	25.3333	8.48303	0.764889	123		18	19.6891	5.02831	0.460944	119		27.7778	28.667	4.85571e-09	3.88457e-08
kynu-1	WBGene00015802	KYNU	ENSG00000115919	25°C	egg	68		23	23.4023	7.90122	0.8471	87		18	19.2564	4.77088	0.441068	117		27.7778	21.5299	8.84379e-05	0.000707503
tdo-2	WBGene00016201	TDO2	ENSG00000151790	25°C	egg	35		22	22.7647	3.91285	0.38743	102		18	19.3918	3.95958	0.402034	97		22.2222	17.3938	7.42351e-10	5.93881e-09
tdo-2	WBGene00016201	TDO2	ENSG00000151790	25°C	egg	46		21	22.3814	5.27266	0.535357	97		18.5	21.1489	6.13637	0.632918	94		13.5135	5.82775	0.0303319	0.242655
tdo-2	WBGene00016201	TDO2	ENSG00000151790	25°C	egg	47		21	20.6632	5.11071	0.524348	95		18	19.2973	4.10453	0.389585	111		16.6667	7.07799	0.0434988	0.34799
tdo-2	WBGene00016201	TDO2	ENSG00000151790	25°C	egg	66		21	21.2234	5.17054	0.533301	94		18	20.1727	5.74354	0.547625	110		16.6667	5.2084	0.0850918	0.680734
tdo-2	WBGene00016201	TDO2	ENSG00000151790	25°C	egg	68		21	21.4624	4.8422	0.502113	93		18	19.2564	4.77088	0.441068	117		16.6667	11.4557	4.72111e-05	0.000377689
