# Supplementary material for: Caenorhabditis elegans orthologs of human genes differentially expressed with age are enriched for determinants of longevity
Source: Aging Cell. 2017 Apr 12;16(4):672–82. doi: 10.1111/acel.12595 (PMC5506438; doi:10.1111/acel.12595)
Supplement: Supplementary file 14 — Table S13 C. elegans RNAi feeding library clones used in this study. [file ACEL-16-672-s014.xlsx]

## Sheet: S13
Table S13. C. elegans RNAi feeding library clones used in this study.
Gene	Sequence ID	Source	Library Address
aat-1	F27C8.1	Ahringer library	IV-4P18
aat-2	F07C3.7	Ahringer library	V-6D11
aat-3	F52H2.2	Ahringer library	X-1L22
aat-4	T13A10.10	Ahringer library	IV-9F03
aat-6	T11F9.4	Vidal library	11065D2
aat-7	F54D12.3	Vidal library	11032A10
aat-8	F28F9.4	Ahringer library	IV-1P10
aat-9	Y53H1C.1	Ahringer library	I-5P07
acin-1	C43E11.1	Ahringer library	I-1J06
ags-3	F32A6.4	Ahringer library	X-3C05
amx-1	R13G10.2	Vidal library	10027D8
atf-8	F17A9.3	Ahringer library	V-15H03
atic-1	C55F2.1	Vidal library	10144F6
atl-1	T06E4.3	Ahringer library	V-6B02
atm-1	Y48G1BL.2	Ahringer library	I-1A01
B0286.3	B0286.3	Ahringer library	II-3F04
B0310.2	B0310.2	Ahringer library	X-1C21
B0491.7	B0491.7	Ahringer library	II-7D10
C04E6.7	C04E6.7	Ahringer library	V-4B07
C06G1.5	C06G1.5	Ahringer library	X-7O22
C25F6.7	C25F6.7	Ahringer library	X-8G19
C30B5.2	C30B5.2	Vidal library	10036F2
C31B8.8	C31B8.8	Ahringer library	V-2L05
C31C9.2	C31C9.2	Vidal library	11003E6
ccch-1	F38B7.1	Ahringer library	V-7H22
cebp-2	C48E7.11	Ahringer library	I-9O07
ceeh-2	K07C5.5	Ahringer library	V-7M21
ces-2	ZK909.4	Ahringer library	I-7M02
clec-196	F26D10.12	Vidal library	10144E8
clec-47	T09F5.9	Ahringer library	V-9N12
cmk-1	K07A9.2	Vidal library	10019E1
cup-5	R13A5.1	Ahringer library	III-4A23
D2030.8	D2030.8	Ahringer library	I-3D04
daf-16	R13H8.1	Ahringer library	I-5M24
daf-2	Y55D5A.5	Adam Antebi	n/a
daf-21	C47E8.5	Ahringer library	V-14E01
dct-13	Y116A8C.17	Ahringer library	IV-8G11
dve-1	ZK1193.5	Ahringer library	X-1C09
dyf-3	C04C3.5	Ahringer library	IV-1F08
eif-3.J	Y40B1B.5	Ahringer library	I-6F24
enpl-1	T05E11.3	Ahringer library	II-4J05
epi-1	K08C7.3	Ahringer library	IV-5J23
EV	empty vector	Matt Kaeberlein	n/a
F19B2.5	F19B2.5	Ahringer library	V-15E24
F19C6.3	F19C6.3	Ahringer library	X-4N12
F23C8.7	F23C8.7	Ahringer library	I-1G02
F26E4.5	F26E4.5	Vidal library	11018F10
F36H2.3	F36H2.3	Ahringer library	I-4H07
F37H8.3	F37H8.3	Ahringer library	II-7N19
F54E12.2	F54E12.2	Ahringer library	IV-6E19
fib-1	T01C3.7	Ahringer library	V-9D24
fln-1	Y66H1B.2	Ahringer library	IV-1I07
kynu-1	C15H9.7	Vidal library	10040G5
fmi-1	F15B9.7	Ahringer library	V-8N09
frk-1	T04B2.2	Ahringer library	IV-5A14
H03A11.1	H03A11.1	Ahringer library	X-7E03
hmg-1.2	F47D12.4	Ahringer library	III-3G18
hpo-29	Y50D7A.4	Vidal library	10003E10
iglr-1	F20D1.7	Ahringer library	X-6P10
K01G5.5	K01G5.5	Ahringer library	III-8I19
kal-1	K03D10.1	Ahringer library	I-7G15
kel-1	C47D12.7	Ahringer library	II-7P08
kin-14	F22D6.1	Ahringer library	I-3O18
kin-24	K07F5.4	Ahringer library	IV-5I09
ldh-1	F13D12.2	Ahringer library	II-7P20
lec-2	F52H3.7	Ahringer library	II-7I21
lec-3	ZK892.1	Ahringer library	II-7G19
lid-1	C25A1.12	Ahringer library	I-5I11
lin-39	C07H6.7	Ahringer library	III-4A21
lpin-1	H37A05.1	Ahringer library	V-9A13
lron-11	Y71F9B.8	Vidal library	11003G7
lsd-1	T08D10.2	Ahringer library	X-5P17
M01G12.2	M01G12.2	Ahringer library	I-6E03
mab-5	C08C3.3	Ahringer library	III-4I09
mca-1	W09C2.3	Ahringer library	IV-5A07
mca-2	R05C11.3	Ahringer library	IV-1J15
mct-3	M03B6.2	Ahringer library	X-6B11
myo-2	T18D3.4	Ahringer library	X-8A18
myo-3	K12F2.1	Ahringer library	V-8O03
myo-5	F58G4.1	Ahringer library	V-5F18
myo-6	F45G2.2	Ahringer library	III-6L19
nex-3	C28A5.3	Ahringer library	III-2A10
nmt-1	T17E9.2	Ahringer library	III-3O15
nmy-2	F20G4.3	Ahringer library	I-3L24
npp-2	T01G9.4	Ahringer library	I-4G03
nucb-1	F44A6.1	Vidal library	11024D5
obr-3	ZK1086.1	Ahringer library	X-6O24
pash-1	T22A3.5	Ahringer library	I-5G18
pop-1	W10C8.2	Vidal library	11053D2
pros-1	K12H4.1	Ahringer library	III-4A18
R02E12.5	R02E12.5	Ahringer library	X-2B23
R05G6.4	R05G6.4	Ahringer library	IV-3D18
R107.2	R107.2	Ahringer library	III-4J04
R11E3.1	R11E3.1	Ahringer library	IV-2B01
ran-1	K01G5.4	Ahringer library	III-5B06
rcan-1	F54E7.7	Ahringer library	III-3A09
rho-1	Y51H4A.3	Ahringer library	IV-9L11
rpl-22	C27A2.2	Vidal library	10007B10
sel-2	F10F2.1	Ahringer library	III-8B24
sem-5	C14F5.5	Ahringer library	X-4G19
ser-5	F16D3.7	Ahringer library	I-4I13
smc-4	F35G12.8	Ahringer library	III-2E18
snt-4	T23H2.2	Ahringer library	I-3G17
spe-8	F53G12.6	Ahringer library	I-1C01
spr-5	Y40B1B.6	Ahringer library	I-6H02
srp-1	C05E4.3	Ahringer library	II-8F24
srp-2	C05E4.1	Ahringer library	V-1M06
srp-3	Y32G9A.4	Ahringer library	V-14F17
srp-5	C03G6.18	Ahringer library	V-5G12
srp-6	C03G6.19	Vidal library	11063D6
srp-7	F20D6.4	Vidal library	11069F6
srp-8	F20D6.3	Vidal library	11062C2
sur-6	F26E4.1	Ahringer library	I-4J16
sym-3	C54H2.1	Vidal library	11076B5
T01D3.6	T01D3.6	Ahringer library	V-9C15
T08A11.1	T08A11.1	Ahringer library	III-2I11
T13H5.1	T13H5.1	Vidal library	11038F8
T20D3.3	T20D3.3	Ahringer library	IV-4F20
T22D1.3	T22D1.3	Vidal library	11001A1
T23H2.3	T23H2.3	Ahringer library	I-3G19
T28H10.3	T28H10.3	Ahringer library	V-8I24
tag-180	T24F1.6	Ahringer library	II-7B20
tag-322	C33H5.10	Vidal library	11043A8
tdo-2	C28H8.11	Ahringer library	III-3I21
try-3	C43G2.5	Ahringer library	IV-3A10
tsp-12	T14G10.6	Ahringer library	IV-5I22
tsp-3	Y39E4B.4	Ahringer library	III-6D17
unc-115	F09B9.2	Ahringer library	X-5A09
unc-36	C50C3.9	Ahringer library	III-4G16
unc-54	F11C3.3	Ahringer library	I-9B09
unc-82	B0496.3	Ahringer library	I-4J16
usp-5	T27A3.2	Ahringer library	I-2J12
vps-20	Y65B4A.3	Ahringer library	I-7P18
Y105E8A.20	Y105E8A.20	Ahringer library	I-9O02
Y116A8C.38	Y116A8C.38	Ahringer library	IV-8K03
Y43F4B.10	Y43F4B.10	Ahringer library	III-8J03
Y53G8AR.5	Y53G8AR.5	Ahringer library	III-7M11
Y54G11A.4	Y54G11A.4	Ahringer library	II-9G21
Y54G11A.7	Y54G11A.7	Ahringer library	II-9I03
Y55F3AM.14	Y55F3AM.14	Vidal library	11047C2
Y66D12A.15	Y66D12A.15	Ahringer library	III-8D08
